# Supplementary material for: Effect of Morus alba leaf extract dose on lipid oxidation, microbiological stability, and sensory evaluation of functional liver pâtés during refrigerated storage
Source: PLoS One. 2021 Dec 23;16(12):e0260030. doi: 10.1371/journal.pone.0260030 (PMC8699953; doi:10.1371/journal.pone.0260030)
Supplement: S1 Data — (XLSX) [file pone.0260030.s001.xlsx]

## Sheet: LN TBA pH
												Efekt	Jednowymiarowe testy istotności dla LN (Arkusz1) Parametryzacja z sigma-ograniczeniami Dekompozycja efektywnych hipotez
	próba	czas przech	LN	TBA	pH								SS	Stopnie	MS	F	p	NIR
	zerowa	1	0.208	1.19	6.45							Wyraz wolny	7.72273	1	7.72273	20411.2	0
	zerowa	1	0.207	1.192	6.39							próba	0.0624432	4	0.0156108	41.2594	0	0.0122536
	zerowa	1	0.204	1.176	6.45							czas przech	0.487988	4	0.121997	322.439	0	0.0122536
	zerowa	1	0.21	1.172	6.42	0.20725	1.1825	6.4275				próba*czas przech	0.0652069	16	0.00407543	10.7714	1.32894e-13	0.0273998
	zerowa	5	0.207	1.457	6.43	0.0025	0.00998332	0.0287228				Błąd	0.0283768	75	0.000378357
	zerowa	5	0.208	1.501	6.42
	zerowa	5	0.23	1.476	6.4
	zerowa	5	0.219	1.505	6.43	0.216	1.48475	6.42
	zerowa	8	0.255	1.525	6.66	0.0108012	0.0225148	0.0141421				Test NIR; zmienna LN (Arkusz1) Grupy jednorodne, alfa = ,05000(Szukanie niewyczerpujące) Błąd: MS międzygrupowe = ,00038, df = 75,000
	zerowa	8	0.245	1.546	6.65							próba	czas przech	LN	1	2	3	4	5	6	7	8	9	10
	zerowa	8	0.294	1.5675	6.27							20% oleju	1	0.1855	****
	zerowa	8	0.304	1.545	6.25	0.2745	1.54587	6.4575				20% oleju	5	0.20025	****	****
	zerowa	12	0.453	1.6238	6.55	0.0288733	0.0173608	0.228236				20% oleju	8	0.30375					****	****
	zerowa	12	0.458	1.60325	6.58							20% oleju	12	0.421										****
	zerowa	12	0.426	1.6555	6.41							20% oleju	15	0.353							****	****
	zerowa	12	0.4405	1.62965	6.46	0.444375	1.62805	6.5				20% oleju+0,2%morwa	1	0.190625	****	****
	zerowa	15	0.358	1.838	6.6	0.0142909	0.0215187	0.0787401				20% oleju+0,2%morwa	5	0.2122	****	****
	zerowa	15	0.357	1.81115	6.65							20% oleju+0,2%morwa	8	0.3295						****	****	****
	zerowa	15	0.348	1.914	6.5							20% oleju+0,2%morwa	12	0.39205									****
	zerowa	15	0.361	1.9085	6.48	0.356	1.86791	6.5575				20% oleju+0,2%morwa	15	0.38375									****
	20% oleju	1	0.1525	1	6.51	0.00559762	0.0512775	0.0809835				20% oleju+0,6%morwa	1	0.19125	****	****
	20% oleju	1	0.221	0.97	6.48							20% oleju+0,6%morwa	5	0.1965	****	****
	20% oleju	1	0.185	0.968	6.49							20% oleju+0,6%morwa	8	0.285375				****	****
	20% oleju	1	0.1835	0.971	6.5	0.1855	0.97725	6.495				20% oleju+0,6%morwa	12	0.327625						****	****
	20% oleju	5	0.1765	1.256	6.46	0.0280089	0.0152179	0.0129099				20% oleju+0,6%morwa	15	0.26375			****	****
	20% oleju	5	0.2175	1.249	6.47							20% oleju+1,0,%morwa	1	0.192375	****	****
	20% oleju	5	0.1945	1.219	6.48							20% oleju+1,0,%morwa	5	0.199	****	****
	20% oleju	5	0.2125	1.259	6.44	0.20025	1.24575	6.4625				20% oleju+1,0,%morwa	8	0.253875			****
	20% oleju	8	0.377	1.355	6.47	0.0186615	0.0183189	0.0170783				20% oleju+1,0,%morwa	12	0.28745				****	****
	20% oleju	8	0.275	1.375	6.46							20% oleju+1,0,%morwa	15	0.2805			****	****	****
	20% oleju	8	0.262	1.323	6.46							zerowa	1	0.20725	****	****
	20% oleju	8	0.301	1.328	6.44	0.30375	1.34525	6.4575				zerowa	5	0.216		****
	20% oleju	12	0.3525	1.436	6.51	0.0514547	0.0243088	0.0125831				zerowa	8	0.2745			****	****
	20% oleju	12	0.445	1.455	6.46							zerowa	12	0.444375										****
	20% oleju	12	0.4385	1.429	6.49							zerowa	15	0.356								****
	20% oleju	12	0.448	1.472	6.52	0.421	1.448	6.495
	20% oleju	15	0.375	1.797	6.58	0.0458385	0.0194079	0.0264575
	20% oleju	15	0.342	1.775	6.56
	20% oleju	15	0.3445	1.782	6.57
	20% oleju	15	0.3505	1.798	6.57	0.353	1.788	6.57				Efekt	Jednowymiarowe testy istotności dla TBA (Arkusz1) Parametryzacja z sigma-ograniczeniami Dekompozycja efektywnych hipotez
	20% oleju+0,2%morwa	1	0.195	0.899	6.48	0.0150941	0.0113431	0.00816497					SS	Stopnie	MS	F	p	NIR
	20% oleju+0,2%morwa	1	0.2	0.872	6.53							Wyraz wolny	157.24	1	157.24	394758	0
	20% oleju+0,2%morwa	1	0.1825	0.883	6.47							próba	3.17768	4	0.794419	1994.42	0	0.0125727
	20% oleju+0,2%morwa	1	0.185	0.902	6.49	0.190625	0.889	6.4925				czas przech	2.67795	4	0.669487	1680.78	0	0.0125727
	20% oleju+0,2%morwa	5	0.225	1.133	6.46	0.00826009	0.0140712	0.0262996				próba*czas przech	0.65602	16	0.0410012	102.935	0	0.0281133
	20% oleju+0,2%morwa	5	0.2005	1.145	6.43							Błąd	0.029874	75	0.00039832
	20% oleju+0,2%morwa	5	0.221	1.124	6.42
	20% oleju+0,2%morwa	5	0.2023	1.141	6.42	0.2122	1.13575	6.4325
	20% oleju+0,2%morwa	8	0.334	1.255	6.42	0.0125987	0.00928709	0.0189297				Test NIR; zmienna TBA (Arkusz1) Grupy jednorodne, alfa = ,05000(Szukanie niewyczerpujące) Błąd: MS międzygrupowe = ,00040, df = 75,000
	20% oleju+0,2%morwa	8	0.34	1.278	6.45							próba	czas przech	TBA	1	2	3	4	5	6	7	8	9	10	11	12	13	14	15	16	17	18	19
	20% oleju+0,2%morwa	8	0.315	1.279	6.38							20% oleju	1	0.97725		****
	20% oleju+0,2%morwa	8	0.329	1.284	6.42	0.3295	1.274	6.4175				20% oleju	5	1.24575											****
	20% oleju+0,2%morwa	12	0.4012	1.305	6.44	0.0106615	0.0129357	0.0287228				20% oleju	8	1.34525													****
	20% oleju+0,2%morwa	12	0.407	1.295	6.47							20% oleju	12	1.448														****
	20% oleju+0,2%morwa	12	0.3675	1.3	6.53							20% oleju	15	1.788																		****
	20% oleju+0,2%morwa	12	0.3925	1.283	6.47	0.39205	1.29575	6.4775				20% oleju+0,2%morwa	1	0.889	****
	20% oleju+0,2%morwa	15	0.391	1.465	6.56	0.0174177	0.00942956	0.0377492				20% oleju+0,2%morwa	5	1.13575							****	****
	20% oleju+0,2%morwa	15	0.384	1.445	6.54							20% oleju+0,2%morwa	8	1.274												****
	20% oleju+0,2%morwa	15	0.358	1.451	6.58							20% oleju+0,2%morwa	12	1.29575												****
	20% oleju+0,2%morwa	15	0.402	1.426	6.55	0.38375	1.44675	6.5575				20% oleju+0,2%morwa	15	1.44675														****
	20% oleju+0,6%morwa	1	0.185	1.023	6.53	0.0186971	0.0161735	0.0170783				20% oleju+0,6%morwa	1	1.016			****
	20% oleju+0,6%morwa	1	0.199	0.985	6.47							20% oleju+0,6%morwa	5	1.088					****	****
	20% oleju+0,6%morwa	1	0.184	1.066	6.36							20% oleju+0,6%morwa	8	1.1145						****	****
	20% oleju+0,6%morwa	1	0.197	0.99	6.39	0.19125	1.016	6.4375				20% oleju+0,6%morwa	12	1.12575							****
	20% oleju+0,6%morwa	5	0.186	1.087	6.36	0.0078475	0.0373542	0.0771902				20% oleju+0,6%morwa	15	1.1935										****
	20% oleju+0,6%morwa	5	0.2025	1.073	6.37							20% oleju+1,0,%morwa	1	0.881	****
	20% oleju+0,6%morwa	5	0.1985	1.094	6.35							20% oleju+1,0,%morwa	5	1.04275			****	****
	20% oleju+0,6%morwa	5	0.199	1.098	6.37	0.1965	1.088	6.3625				20% oleju+1,0,%morwa	8	1.063				****	****
	20% oleju+0,6%morwa	8	0.27	1.118	6.38	0.00722265	0.0109848	0.00957427				20% oleju+1,0,%morwa	12	1.11375						****	****
	20% oleju+0,6%morwa	8	0.287	1.12	6.38							20% oleju+1,0,%morwa	15	1.156								****	****
	20% oleju+0,6%morwa	8	0.295	1.115	6.34							zerowa	1	1.1825									****	****
	20% oleju+0,6%morwa	8	0.2895	1.105	6.35	0.285375	1.1145	6.3625				zerowa	5	1.48475															****
	20% oleju+0,6%morwa	12	0.3345	1.126	6.45	0.010781	0.00665833	0.0206155				zerowa	8	1.54587																****
	20% oleju+0,6%morwa	12	0.34	1.133	6.39							zerowa	12	1.62805																	****
	20% oleju+0,6%morwa	12	0.311	1.119	6.44							zerowa	15	1.86791																			****
	20% oleju+0,6%morwa	12	0.325	1.125	6.49	0.327625	1.12575	6.4425
	20% oleju+0,6%morwa	15	0.275	1.199	6.55	0.0126976	0.0057373	0.0411299
	20% oleju+0,6%morwa	15	0.285	1.185	6.56
	20% oleju+0,6%morwa	15	0.2535	1.221	6.53
	20% oleju+0,6%morwa	15	0.2415	1.169	6.54	0.26375	1.1935	6.545
	20% oleju+1,0,%morwa	1	0.185	0.884	6.34	0.0198179	0.022053	0.0129099				Efekt	Jednowymiarowe testy istotności dla pH (Arkusz1) Parametryzacja z sigma-ograniczeniami Dekompozycja efektywnych hipotez
	20% oleju+1,0,%morwa	1	0.189	0.861	6.43								SS	Stopnie	MS	F	p	NIR
	20% oleju+1,0,%morwa	1	0.198	0.923	6.43							Wyraz wolny	4173.94	1	4173.94	1.21618e+06	0
	20% oleju+1,0,%morwa	1	0.1975	0.856	6.53	0.192375	0.881	6.4325				próba	0.071034	4	0.0177585	5.17439	0.000978498	0.03
	20% oleju+1,0,%morwa	5	0.2125	1.055	6.38	0.00642099	0.0305396	0.0776209				czas przech	0.259224	4	0.064806	18.8829	8.92882e-11	0.03
	20% oleju+1,0,%morwa	5	0.194	1.04	6.36							próba*czas przech	0.025306	16	0.00158163	0.460846	0.958024	0.08
	20% oleju+1,0,%morwa	5	0.2005	1.041	6.39							Błąd	0.2574	75	0.003432
	20% oleju+1,0,%morwa	5	0.189	1.035	6.38	0.199	1.04275	6.3775
	20% oleju+1,0,%morwa	8	0.265	1.075	6.38	0.0101571	0.00857807	0.0125831
	20% oleju+1,0,%morwa	8	0.25	1.063	6.39							Test NIR; zmienna pH (Arkusz1) Grupy jednorodne, alfa = ,05000(Szukanie niewyczerpujące) Błąd: MS międzygrupowe = ,00343, df = 75,000
	20% oleju+1,0,%morwa	8	0.252	1.041	6.38							próba	czas przech	pH	1	2	3	4	5	6	7	8
	20% oleju+1,0,%morwa	8	0.2485	1.073	6.37	0.253875	1.063	6.38				20% oleju	1	6.495				****	****	****	****	****
	20% oleju+1,0,%morwa	12	0.275	1.112	6.44	0.00755397	0.0155778	0.00816497				20% oleju	5	6.4625			****	****	****	****
	20% oleju+1,0,%morwa	12	0.2903	1.109	6.41							20% oleju	8	6.4575		****	****	****	****
	20% oleju+1,0,%morwa	12	0.2995	1.12	6.43							20% oleju	12	6.495				****	****	****	****	****
	20% oleju+1,0,%morwa	12	0.285	1.114	6.42	0.28745	1.11375	6.425				20% oleju	15	6.57								****
	20% oleju+1,0,%morwa	15	0.29	1.168	6.53	0.010236	0.00464579	0.0129099				20% oleju+0,2%morwa	1	6.4925				****	****	****	****	****
	20% oleju+1,0,%morwa	15	0.271	1.143	6.54							20% oleju+0,2%morwa	5	6.4325	****	****	****	****
	20% oleju+1,0,%morwa	15	0.276	1.149	6.51							20% oleju+0,2%morwa	8	6.4175	****	****	****	****
	20% oleju+1,0,%morwa	15	0.285	1.164	6.54	0.2805	1.156	6.53				20% oleju+0,2%morwa	12	6.4775				****	****	****	****
						0.00858293	0.0119164	0.0141421				20% oleju+0,2%morwa	15	6.5575							****	****
												20% oleju+0,6%morwa	1	6.4375	****	****	****	****
												20% oleju+0,6%morwa	5	6.3625	****
												20% oleju+0,6%morwa	8	6.3625	****
												20% oleju+0,6%morwa	12	6.4425	****	****	****	****
												20% oleju+0,6%morwa	15	6.545						****	****	****
												20% oleju+1,0,%morwa	1	6.4325	****	****	****	****
												20% oleju+1,0,%morwa	5	6.3775	****	****
												20% oleju+1,0,%morwa	8	6.38	****	****	****
												20% oleju+1,0,%morwa	12	6.425	****	****	****	****
												20% oleju+1,0,%morwa	15	6.53					****	****	****	****
												zerowa	1	6.4275	****	****	****	****
												zerowa	5	6.42	****	****	****	****
												zerowa	8	6.4575		****	****	****	****
												zerowa	12	6.5				****	****	****	****	****
												zerowa	15	6.5575							****	****

## Sheet: sensoryka
																										Efekt	Jednowymiarowe testy istotności dla z. olejowy (Arkusz1) Parametryzacja z sigma-ograniczeniami Dekompozycja efektywnych hipotez
	PRÓBA	czas przechowywania	z. olejowy	z. obcy	z. jełki	z. przyprawowy	s. wątrobowy	s. obcy	s. jełki	s. slony	s. ogólna poądalność																SS	Stopnie	MS	F	p
1	zerowa	1	0	0	0	5.5	5	0	0	5.2	9.5															Wyraz wolny	3341.63	1	3341.63	13201.1	0
2	zerowa	1	0.2	0.1	0	5.9	4.9	0.2	0.2	5	9.4															PRÓBA	614.82	4	153.705	607.211	0	0.140882
3	zerowa	1	0	0	0	6.8	4.5	0	0	4.9	7.7															czas przechowywania	283.898	4	70.9746	280.385	0	0.140882
4	zerowa	1	0.2	0.1	0.2	5.4	4.5	0.3	0.1	4.8	8															PRÓBA*czas przechowywania	59.7143	16	3.73215	14.7438	0	0.315021
5	zerowa	1	0.2	0	0	6.5	4.9	0.2	0	4.5	7.6															Błąd	120.238	475	0.253133
6	zerowa	1	0	0	0.3	6.2	4.5	0.2	0.1	4.5	8.4
7	zerowa	1	0	0.2	0	5.5	4	0	0.2	4.1	7.5
8	zerowa	1	0	0	0	5.7	4.9	0	0	3.4	9.2															Test NIR; zmienna z. olejowy (Arkusz1) Grupy jednorodne, alfa = ,05000(Szukanie niewyczerpujące) Błąd: MS międzygrupowe = ,25313, df = 475,00
9	zerowa	1	0	0	0	5	5	0	0	4.5	9.2															PRÓBA	czas przechowywania	z. olejowy	1	2	3	4	5	6	7	8	9									oily odour	other odour	rancid odour	spicy odour
10	zerowa	1	0.2	0	0	5.8	4.5	0.2	0	4.2	8															20% oleju	1	2.065			****														Control sample	0.065	0.06	0.075	5.885
11	zerowa	1	0.2	0	0	5.2	5	0.2	0	5.2	8.3															20% oleju	5	2			****														20% RO replacement	2.065	0.13	0.17	4.66
12	zerowa	1	0.2	0.2	0	5.8	5.3	0.1	0.3	3.9	7.7															20% oleju	8	2.09			****														20% RO replacement + 0.2%mulberry	2.13	0.24	0.16	5.18
13	zerowa	1	0	0	0	6.3	4.9	0.3	0	4.9	10															20% oleju	12	3.53				****	****												20% RO replacement + 0.6%mulberry	2.14	0.31	0.17	5.13
14	zerowa	1	0	0	0.2	5.7	4	0	0	4.2	8.7															20% oleju	15	4.435								****	****								20% RO replacement + 1.0%mulberry	2.2	1.39	0.185	5.19
15	zerowa	1	0	0	0	6.7	4.7	0.3	0	4.5	8.1															20% oleju+0,2%morwa	1	2.13			****
16	zerowa	1	0	0	0.2	5.4	5.7	0	0	4.2	7.7	zerowa	1													20% oleju+0,2%morwa	5	2.265			****
17	zerowa	1	0	0	0	6.7	5	0.1	0	5	9.5															20% oleju+0,2%morwa	8	3.715					****
18	zerowa	1	0.1	0.2	0.2	7	4.9	0.2	0.2	4.2	8.2	z. olejowy	z. obcy	z. jełki	z. przyprawowy	s. wątrobowy	s. obcy	s. jełki	s. slony	ogólna poądalność						20% oleju+0,2%morwa	12	4.175							****	****										oily odour	other odour	rancid odour	spicy odour
19	zerowa	1	0	0.1	0.1	5.5	3.9	0	0.2	5.1	9.3															20% oleju+0,2%morwa	15	4.25							****	****									Control sample	0.83	0.905	0.99	4.765
20	zerowa	1	0	0.3	0.3	5.1	4.9	0	0.4	4.7	7.7	0.065	0.06	0.075	5.885	4.75	0.115	0.085	4.55	8.485						20% oleju+0,6%morwa	1	2.14			****														20% RO replacement	4.435	1.23	1.355	4.17
	zerowa	5	0	0	0	7.5	6.4	0	0.2	4.8	9.8	0.0933302	0.0940325	0.111803	0.603738	0.440693	0.11821	0.122582	0.477383	0.790919						20% oleju+0,6%morwa	5	2.145			****														20% RO replacement + 0.2%mulberry	4.25	0.91	0.83	4.67
	zerowa	5	0.1	0.2	0.2	6	5.5	0.2	0.2	5.4	8															20% oleju+0,6%morwa	8	3.645				****	****												20% RO replacement + 0.6%mulberry	4.665	1.58	1.03	4.325
	zerowa	5	0	0	0.4	5	6.5	0	0.1	5.6	7.5															20% oleju+0,6%morwa	12	4.05						****	****										20% RO replacement + 1.0%mulberry	3.79	2.66	0.75	4.25
	zerowa	5	0.1	0.1	0.1	5.1	5.3	0.2	0.2	5.2	9.6															20% oleju+0,6%morwa	15	4.665									****
	zerowa	5	0	0	0	5.6	6.5	0	0.2	4.5	7.8															20% oleju+1,0%morwa	1	2.2			****
	zerowa	5	0.4	0	0.4	5.2	6.5	0.3	0.4	5.1	8.8															20% oleju+1,0%morwa	5	2.29			****
	zerowa	5	0.1	0	0	6	6.6	0.3	0	5.1	8.3															20% oleju+1,0%morwa	8	3.4				****
	zerowa	5	0.2	0.2	0	5.6	6.7	0	0.3	5.1	8															20% oleju+1,0%morwa	12	3.66				****	****
	zerowa	5	0	0	0	7.4	6.4	0.1	0	4.2	9.8															20% oleju+1,0%morwa	15	3.79					****	****
	zerowa	5	0	0.5	0.2	4.5	5.3	0	0.3	5.3	7.9															zerowa	1	0.065	****
	zerowa	5	0.2	0	0.3	6.3	5	0	0.1	5	9.7															zerowa	5	0.125	****
	zerowa	5	0.2	0	0	7.6	5.5	0.2	0.4	4.3	9.8															zerowa	8	0.305	****
	zerowa	5	0	0	0.5	6.5	6.5	0	0.3	5	8.4															zerowa	12	0.665		****
	zerowa	5	0	0	0	5.1	5.1	0.1	0.4	5.5	8															zerowa	15	0.83		****
	zerowa	5	0	0.1	0.2	6.3	5	0	0.1	4.7	8.5
	zerowa	5	0	0	0	6.6	6.6	0	0.3	4.5	7.8
	zerowa	5	0.2	0.9	0.4	7.3	6.4	0	0.4	4.9	8.1
	zerowa	5	0.2	0.4	0.5	6.2	6.4	0.3	0	5.5	9	zerowa	5
	zerowa	5	0.4	0.2	0.2	5.8	5.2	0.2	0.2	4.8	8.6
	zerowa	5	0.4	0.2	0	5.9	6.2	0.3	0.3	4.6	9	0.125	0.14	0.17	6.075	5.98	0.11	0.22	4.955	8.62						Efekt	Jednowymiarowe testy istotności dla z. obcy (Arkusz1) Parametryzacja z sigma-ograniczeniami Dekompozycja efektywnych hipotez
	zerowa	8	0.7	0	0.6	5.9	4.7	0.6	0.5	5.5	8.4	0.144641	0.230332	0.18666	0.890225	0.641216	0.125237	0.136111	0.404547	0.772283							SS	Stopnie	MS	F	p
	zerowa	8	0.1	0.1	0.1	5.8	6	0.4	0.5	5.2	8.8															Wyraz wolny	396.228	1	396.228	3062.02	0
	zerowa	8	0	0	0.8	5.5	4.7	0.5	0.2	6.4	9.4															PRÓBA	160.386	4	40.0965	309.862	0
	zerowa	8	0.8	0	0.2	5.7	7.4	0.6	0.5	5.5	9.5															czas przechowywania	66.0767	4	16.5192	127.659	0
	zerowa	8	0	0.5	0.6	5	6.3	0.4	0.5	6.3	9															PRÓBA*czas przechowywania	4.95372	16	0.309607	2.39262	0.00186875
	zerowa	8	0.5	0.6	0.2	5.6	4.7	0.5	0.2	5.3	8.9															Błąd	61.4655	475	0.129401
	zerowa	8	0	0.8	0.7	5.4	6.8	0.6	0.4	5	8.9
	zerowa	8	0.2	0.3	0.4	7.3	6.9	0.4	0.1	5.1	6.5
	zerowa	8	0	0	0.2	6	6	0.6	0.3	4.9	9.2															Test NIR; zmienna z. obcy (Arkusz1) Grupy jednorodne, alfa = ,05000(Szukanie niewyczerpujące) Błąd: MS międzygrupowe = ,12940, df = 475,00
	zerowa	8	0.8	0.2	0.2	7	4.6	0.1	0.2	6.2	8.4															PRÓBA	czas przechowywania	z. obcy	1	2	3	4	5	6	7	8	9	10	11	12	13	14
	zerowa	8	0.6	0.6	0.5	8.4	5.5	0.5	0.3	6	8.1															20% oleju	1	0.13	****	****
	zerowa	8	0.3	0.5	0.1	4.5	6.3	0.4	0.1	6.1	8.9															20% oleju	5	0.285		****	****
	zerowa	8	0	0.4	0.2	7.7	7	0.2	0.3	5.3	6.8															20% oleju	8	0.395			****	****
	zerowa	8	0.6	0.8	0.8	6.1	7.2	0.4	0.5	5.2	8.3															20% oleju	12	0.665						****
	zerowa	8	0.2	0.1	0.1	5.9	5	0.5	0.6	4.9	9.7	zerowa	8													20% oleju	15	1.23									****	****
	zerowa	8	0	0	0.4	6.8	4.9	0.4	0.1	4.6	9.5															20% oleju+0,2%morwa	1	0.24	****	****	****
	zerowa	8	0.5	0.7	0.8	6.2	6.7	0.3	0.8	6.1	9.2	z. olejowy	z. obcy	z. jełki	z. przyprawowy	s. wątrobowy	s. obcy	s. jełki	s. slony	ogólna poądalność						20% oleju+0,2%morwa	5	0.43			****	****	****
	zerowa	8	0.5	0.2	0.2	8	5.8	0.4	0.4	5.2	9.2															20% oleju+0,2%morwa	8	0.565				****	****	****
	zerowa	8	0	0	0.3	6.4	6.5	0.5	0.3	5	8															20% oleju+0,2%morwa	12	0.77						****	****
	zerowa	8	0.3	0.2	0.2	7.2	7	0.5	0.3	5.1	8	0.305	0.3	0.38	6.32	6	0.44	0.355	5.445	8.635						20% oleju+0,2%morwa	15	0.91							****	****
	zerowa	12	0	1	0.6	4.5	4.9	1	0.5	6	6.7	0.294645	0.288371	0.252566	1.0196	0.954215	0.131389	0.18489	0.540443	0.851794						20% oleju+0,6%morwa	1	0.31		****	****
	zerowa	12	0.9	0.3	0.2	4.6	6	0.4	0.3	6.9	6.5															20% oleju+0,6%morwa	5	0.64					****	****
	zerowa	12	1	0.6	0.4	6.8	4	0.5	1	5.3	6.4															20% oleju+0,6%morwa	8	1.02								****	****
	zerowa	12	0.8	0.5	1	4.8	5.8	0.8	0.6	7	7.8															20% oleju+0,6%morwa	12	1.285										****
	zerowa	12	0.3	1	0.8	6.5	4	0.9	0.8	5.5	7.8															20% oleju+0,6%morwa	15	1.58											****
	zerowa	12	1	0.6	0.4	5.6	4.9	0.7	1	6	5.9															20% oleju+1,0%morwa	1	1.39										****	****
	zerowa	12	0.2	0.2	0.8	6.1	6.1	0.3	0.5	5.1	6.2															20% oleju+1,0%morwa	5	1.61											****
	zerowa	12	0.8	0.6	1	5.5	6.3	1	0.9	5.8	7.8															20% oleju+1,0%morwa	8	1.895												****
	zerowa	12	0.2	0.8	0.3	6.1	3.9	0.4	0.5	5.2	6.8															20% oleju+1,0%morwa	12	2.245													****
	zerowa	12	0.8	0.2	0.3	4.5	5	1	0.4	6	7															20% oleju+1,0%morwa	15	2.655														****
	zerowa	12	0.1	0.3	0.3	5.2	3.8	0.4	0.6	5.1	6.2															zerowa	1	0.06	****
	zerowa	12	1.2	1.2	0.9	4.6	6.6	0.7	1	5.9	7.8															zerowa	5	0.14	****	****
	zerowa	12	0.8	0.2	0.6	6.8	6	0.6	0.4	6	6.4															zerowa	8	0.3		****	****
	zerowa	12	1.1	0.5	1	4.9	5.1	0.5	0.4	5.3	6.9															zerowa	12	0.6				****	****	****
	zerowa	12	0.6	0.8	0.4	5.5	6.2	0.9	0.3	6.3	6.2															zerowa	15	0.905							****	****
	zerowa	12	1	0.7	0.5	4.1	5.5	0.7	0.5	7.1	7.5
	zerowa	12	0.5	1	1.2	7	6.6	1.2	1	6.4	8
	zerowa	12	0.6	0.3	0.2	4.5	6	0.4	0.5	6.7	7.4	zerowa	12
	zerowa	12	0.6	0.7	2.1	6.1	4.9	1	1.1	5.4	6.9															Efekt	Jednowymiarowe testy istotności dla z. jełki (Arkusz1) Parametryzacja z sigma-ograniczeniami Dekompozycja efektywnych hipotez
	zerowa	12	0.8	0.5	0.8	4.9	6.3	0.8	0.7	6.4	7.2	0.665	0.6	0.69	5.43	5.395	0.71	0.65	5.97	6.97							SS	Stopnie	MS	F	p
	zerowa	15	1.1	1.5	0.6	5.5	5.4	0.9	1.7	7.5	5	0.34985	0.300876	0.450614	0.903269	0.934978	0.263379	0.264575	0.640805	0.658627						Wyraz wolny	129.846	1	129.846	2103.51	0
	zerowa	15	0.5	0.4	1	4	4.4	1.2	0.7	5.5	4.6															PRÓBA	3.10232	4	0.77558	12.5644	1.00347e-09	0.0695701
	zerowa	15	0.3	0.3	1.2	4.5	6	1	1	6.8	7.5															czas przechowywania	50.5733	4	12.6433	204.822	0	0.0695701
	zerowa	15	1.3	1.6	1.7	3.8	4.2	0.5	1.3	6	5.6															PRÓBA*czas przechowywania	4.09728	16	0.25608	4.14849	1.60143e-07	0.155564
	zerowa	15	1	1	0.9	5.1	6.1	1	0.9	6.2	7															Błąd	29.321	475	0.0617284
	zerowa	15	0.5	0.6	1.7	7.8	6.4	1.5	0.8	5.8	7.2
	zerowa	15	1.3	0.7	0.5	6.6	5.5	1.1	1.5	5.9	6.1
	zerowa	15	0.6	0.7	0.9	4	6.7	0.7	1.3	6.5	6.6
	zerowa	15	1.2	0.6	0.6	4	5.7	1.3	1.6	6.8	6.3															Test NIR; zmienna z. jełki (Arkusz1) Grupy jednorodne, alfa = ,05000(Szukanie niewyczerpujące) Błąd: MS międzygrupowe = ,06173, df = 475,00
	zerowa	15	0.6	0.7	1	4.2	6.7	0.6	1.3	6.5	6.6															PRÓBA	czas przechowywania	z. jełki	1	2	3	4	5	6	7	8	9	10	11
	zerowa	15	0.5	0.8	0.6	3.8	4.2	0.6	1	5.5	5.2															20% oleju	1	0.17	****	****
	zerowa	15	1.7	1.8	0.8	6	5.5	0.5	1.1	7.8	6.8															20% oleju	5	0.385				****
	zerowa	15	0.4	1.1	0.9	4.4	5.2	0.8	1.3	6.7	6.2															20% oleju	8	0.385				****
	zerowa	15	0.6	0	0.5	4.9	4.6	0.6	0.9	7.3	4.9															20% oleju	12	0.965								****	****
	zerowa	15	0.4	1.1	0.6	4.2	4.2	0.9	1.2	7	6	zerowa	15													20% oleju	15	1.355											****
	zerowa	15	1	1.2	1.5	5	6.9	1	0.7	5	7.9	z. olejowy	z. obcy	z. jełki	z. przyprawowy	s. wątrobowy	s. obcy	s. jełki	s. slony	ogólna poądalność						20% oleju+0,2%morwa	1	0.16	****	****
	zerowa	15	0.5	1.9	1.8	3.8	5.5	0.5	1.2	7.5	6.2															20% oleju+0,2%morwa	5	0.325			****	****
	zerowa	15	1.3	0.4	0.8	5	4.8	1.5	1	6.7	7.5															20% oleju+0,2%morwa	8	0.395				****
	zerowa	15	0.9	1.2	1.2	4.7	5	1.2	0.9	7.3	5.4															20% oleju+0,2%morwa	12	0.655					****	****
	zerowa	15	0.9	0.5	1	4	5.1	1.6	1.4	6.3	5.2	0.83	0.905	0.99	4.765	5.405	0.95	1.14	6.53	6.19						20% oleju+0,2%morwa	15	0.83							****	****
	20% oleju	1	3.1	0	0	4.5	4	0	0.2	5.2	8	0.3935	0.516542	0.410263	1.04794	0.864794	0.353181	0.287274	0.758877	0.955262						20% oleju+0,6%morwa	1	0.17	****	****
	20% oleju	1	1.9	0.1	0.1	4.2	3.4	0.2	0.2	5	8.6															20% oleju+0,6%morwa	5	0.26		****	****	****
	20% oleju	1	1.4	0	0	5	4.1	0.1	0	6	7.2															20% oleju+0,6%morwa	8	0.305		****	****	****
	20% oleju	1	1.7	0.1	0.3	5	4.5	0.4	0.5	4.5	7.1															20% oleju+0,6%morwa	12	0.795						****	****
	20% oleju	1	2	0	0	4.5	3.1	0.3	0	5.7	7.5															20% oleju+0,6%morwa	15	1.135										****
	20% oleju	1	2.3	0	0.3	5.8	4.5	0.7	0.4	6.3	8.1															20% oleju+1,0%morwa	1	0.185	****	****	****
	20% oleju	1	2	0.3	0.4	4	4.9	0.7	0.1	4.4	7															20% oleju+1,0%morwa	5	0.285		****	****	****
	20% oleju	1	1.5	0.4	0.2	5.1	5	0	0.3	4.5	7.2															20% oleju+1,0%morwa	8	0.335			****	****
	20% oleju	1	2.1	0.3	0	4.5	3	0.3	0	6.3	5.9															20% oleju+1,0%morwa	12	0.59					****
	20% oleju	1	1.9	0	0.3	6.1	4.3	0.5	0.4	4.3	8															20% oleju+1,0%morwa	15	0.75						****	****
	20% oleju	1	1.6	0	0	5	3.9	0	0	5.7	7.5															zerowa	1	0.075	****
	20% oleju	1	1.4	0.3	0.6	4.5	4	0.6	0.5	6.3	6.3															zerowa	5	0.17	****	****
	20% oleju	1	1.7	0	0	4.7	3.9	0	0.3	5.1	7.5															zerowa	8	0.38				****
	20% oleju	1	2.3	0.5	0.2	4.2	3.7	0.2	0.2	5.8	7.4															zerowa	12	0.69					****	****	****
	20% oleju	1	2.8	0	0.2	4.1	5.2	0.3	0	5	7.5															zerowa	15	0.99									****	****
	20% oleju	1	2.2	0	0.2	3.8	4.4	0.6	0.3	4.8	8
	20% oleju	1	2.5	0	0	3.7	4.2	0.3	0	5.6	8.5	20% oleju	1
	20% oleju	1	1.8	0.2	0.2	5	3.7	0.5	0.2	4.8	7.5
	20% oleju	1	2.7	0.1	0.1	4.8	5	0.2	0.2	5.1	8.2
	20% oleju	1	2.4	0.3	0.3	4.7	5.3	1.1	0.4	6.9	7.9	2.065	0.13	0.17	4.66	4.205	0.35	0.21	5.365	7.545
	20% oleju	5	2	0.2	0.3	4.5	4	0.3	0.8	5.4	8	0.473814	0.162546	0.165752	0.606456	0.659725	0.291096	0.174416	0.742878	0.670016						Efekt	Jednowymiarowe testy istotności dla z. przyprawowy (Arkusz1) Parametryzacja z sigma-ograniczeniami Dekompozycja efektywnych hipotez
	20% oleju	5	2.1	0.2	0.2	4	4.7	1	1.2	4	7.7																SS	Stopnie	MS	F	p
	20% oleju	5	1	0.5	0.4	5	4	0.5	1.3	6.3	7.3															Wyraz wolny	12470	1	12470	20867.4	0
	20% oleju	5	0.8	0.1	0.4	5.1	5.1	0.6	1	5.2	8.5															PRÓBA	72.5708	4	18.1427	30.3601	0	0.216461
	20% oleju	5	3.2	0.1	0.1	3.8	4.3	1	1.2	6.8	6.3															czas przechowywania	48.067	4	12.0167	20.1089	2.55351e-15	0.216461
	20% oleju	5	2.1	0.4	0.4	5.4	2	0.5	0.9	6	8.2															PRÓBA*czas przechowywania	11.5122	16	0.719513	1.20404	0.260418	0.484021
	20% oleju	5	2.4	0	0.5	6.1	4.5	0.7	1.3	6.3	6.3															Błąd	283.852	475	0.597583
	20% oleju	5	2	0.2	0.5	6	4.6	1.1	1.1	5.8	7
	20% oleju	5	1.9	0.5	0.1	4.9	4.1	0.5	1	6.5	7.5
	20% oleju	5	1.3	0.1	0.6	4.5	4	0.9	0.9	6.6	7.6															Test NIR; zmienna z. przyprawowy (Arkusz1) Grupy jednorodne, alfa = ,05000(Szukanie niewyczerpujące) Błąd: MS międzygrupowe = ,59758, df = 475,00
	20% oleju	5	3.5	0	0.2	3.8	5	0.7	0.9	6.3	6															PRÓBA	czas przechowywania	z. przyprawowy	1	2	3	4	5	6	7	8	9	10
	20% oleju	5	3.7	0.7	0.2	5	3.5	1.2	0.9	5	8.1															20% oleju	1	4.66		****	****	****	****
	20% oleju	5	0.9	0	1	5.8	3.9	1	1	5.8	7.5															20% oleju	5	4.7		****	****	****	****	****
	20% oleju	5	1.8	0	0.1	4.2	4.3	0.7	0.7	6.5	8.3															20% oleju	8	4.865				****	****	****	****
	20% oleju	5	1.3	0.1	0.4	5.5	5.2	0.5	1	5.7	8.8	20% oleju	5													20% oleju	12	4.39	****	****	****	****
	20% oleju	5	1.5	0.1	0.4	4.5	4.3	1	1.2	6.4	6.4															20% oleju	15	4.17	****
	20% oleju	5	2.8	0.9	0.9	4	4	1	1.1	5	6.9	z. olejowy	z. obcy	z. jełki	z. przyprawowy	s. wątrobowy	s. obcy	s. jełki	s. slony	ogólna poądalność						20% oleju+0,2%morwa	1	5.18						****	****	****
	20% oleju	5	2.1	0.7	0.5	3.9	5.2	0.8	1	7.4	8.2															20% oleju+0,2%morwa	5	5.205							****	****
	20% oleju	5	1.5	0.7	0.2	4	4.9	0.5	1.3	5.3	7															20% oleju+0,2%morwa	8	5.12					****	****	****	****
	20% oleju	5	2.1	0.2	0.3	4	4	1.2	0.8	5	6.8	2	0.285	0.385	4.7	4.28	0.785	1.03	5.865	7.42						20% oleju+0,2%morwa	12	4.91					****	****	****
	20% oleju	8	1.6	0	1.1	3.7	5	1	1.5	6.2	7.8	0.814345	0.283354	0.243386	0.759501	0.72446	0.270039	0.178001	0.800838	0.81344						20% oleju+0,2%morwa	15	4.67		****	****	****	****
	20% oleju	8	1.9	0.1	0.4	4	4	1.2	2	6	7.6															20% oleju+0,6%morwa	1	5.13					****	****	****	****
	20% oleju	8	2.3	0	1	4.3	3.4	0.8	1.2	6.7	6															20% oleju+0,6%morwa	5	5.07					****	****	****	****
	20% oleju	8	3.3	0.4	0.3	5.2	4.5	1	1	5.5	6.7															20% oleju+0,6%morwa	8	4.815				****	****	****	****
	20% oleju	8	2.3	1.2	0.6	4.9	2.2	0.6	1.1	6.8	8.1															20% oleju+0,6%morwa	12	4.77			****	****	****	****	****
	20% oleju	8	2.5	0.7	0.2	4.7	4.7	0.8	0.9	5.8	6															20% oleju+0,6%morwa	15	4.325	****	****	****
	20% oleju	8	2.2	0.8	0.7	4.7	3.5	0.7	1.9	5.7	7.2															20% oleju+1,0%morwa	1	5.19							****	****
	20% oleju	8	1.9	0.1	0	5	4.1	0.7	1.3	6.9	5.8															20% oleju+1,0%morwa	5	5.115					****	****	****	****
	20% oleju	8	1.7	0.3	0.2	4.5	4.5	1	1.2	6.2	7.3															20% oleju+1,0%morwa	8	4.98					****	****	****	****
	20% oleju	8	2.1	0.1	0.2	4.9	4.9	1.1	1	6.7	7.8															20% oleju+1,0%morwa	12	4.86				****	****	****	****
	20% oleju	8	1	0.6	0.4	4.4	3.6	0.7	1.3	5.9	8															20% oleju+1,0%morwa	15	4.25	****	****
	20% oleju	8	0.3	0	0.2	4.8	5.7	0.8	1.1	6.3	8.1															zerowa	1	5.885									****	****
	20% oleju	8	1.9	0.5	0	4	4	1.3	0.8	6.4	7.4															zerowa	5	6.075										****
	20% oleju	8	2.1	0.9	0.3	5.3	5.2	1	1	6	5.8															zerowa	8	6.32										****
	20% oleju	8	2.8	0.1	0.1	5.8	3.8	1.1	1	5.8	6.3															zerowa	12	5.43								****	****
	20% oleju	8	2.6	1	0.4	6.1	4.2	0.9	0.9	6.2	6.4															zerowa	15	4.765			****	****	****	****	****
	20% oleju	8	1.1	0.7	0.8	5.7	4.4	1	1	5.8	5.7	20% oleju	8
	20% oleju	8	2.2	0.2	0.2	5.2	5.1	0.8	2.1	6.6	7.8
	20% oleju	8	3	0	0.3	5	4.2	1	1.6	6.9	8
	20% oleju	8	3	0.2	0.3	5.1	4.7	0.9	1	5.5	5.7	2.09	0.395	0.385	4.865	4.285	0.92	1.245	6.195	6.975
	20% oleju	12	4	1	0.6	5	3.3	1	1.5	7.4	5.5	0.726853	0.379022	0.306551	0.614967	0.778173	0.182382	0.381789	0.45477	0.922739
	20% oleju	12	2.9	0.6	1	4.8	5	1.2	2.1	7.6	6.7															Efekt	Jednowymiarowe testy istotności dla s. wątrobowy (Arkusz1) Parametryzacja z sigma-ograniczeniami Dekompozycja efektywnych hipotez
	20% oleju	12	3.1	1.1	1.2	5.7	4.2	0.9	1.1	7	6																SS	Stopnie	MS	F	p
	20% oleju	12	2.8	0.6	0.9	4.1	4	1.5	1.2	7.5	7.3															Wyraz wolny	9627.27	1	9627.27	20411.7	0
	20% oleju	12	4.1	0.3	1.5	3.8	4	1.3	1.1	6.7	8															PRÓBA	166.613	4	41.6533	88.3132	0	0.192306
	20% oleju	12	4.1	0.6	0.4	5.1	5.3	1.1	1.6	7.1	7															czas przechowywania	9.893	4	2.47325	5.24377	0.000385604	0.192306
	20% oleju	12	2.3	0.2	0.8	3.6	3.1	1.5	1.4	5.8	5.8															PRÓBA*czas przechowywania	27.0456	16	1.69035	3.58387	3.65968e-06	0.430009
	20% oleju	12	4.6	1.2	0.9	4.9	5.2	1	2	6.9	7.1															Błąd	224.036	475	0.471655
	20% oleju	12	3	0.8	1.3	4.5	4.4	1.1	1.3	6	5.8
	20% oleju	12	3	0.2	0.8	4	4.6	1.4	1.6	7.2	6
	20% oleju	12	3.4	0.3	0.3	3.9	3.8	1.2	1.5	8	1															Test NIR; zmienna s. wątrobowy (Arkusz1) Grupy jednorodne, alfa = ,05000(Szukanie niewyczerpujące) Błąd: MS międzygrupowe = ,47165, df = 475,00
	20% oleju	12	3.2	1.2	0.9	3.6	4.5	1.6	2.1	7.8	5.8															PRÓBA	czas przechowywania	s. wątrobowy	1	2	3	4	5	6	7	8	9
	20% oleju	12	3.8	0.9	0.8	4	3.7	1	1.7	6.9	7.2															20% oleju	1	4.205			****	****	****	****
	20% oleju	12	3.5	0.4	1	5.2	5.5	1.1	1.5	7.8	7															20% oleju	5	4.28				****	****	****
	20% oleju	12	4.1	0.7	0.9	5	4	1.3	2	6.9	6.1	20% oleju	12													20% oleju	8	4.285				****	****	****
	20% oleju	12	5.1	0.5	1.1	4.1	3.9	1.3	2.4	7.1	7															20% oleju	12	4.185			****	****	****	****
	20% oleju	12	2.9	1	1.2	4	3.4	1	1	6.4	7.2	z. olejowy	z. obcy	z. jełki	z. przyprawowy	s. wątrobowy	s. obcy	s. jełki	s. slony	ogólna poądalność						20% oleju	15	4.23			****	****	****	****
	20% oleju	12	3.3	0.5	0.7	3.9	4.3	1.5	1.9	7.1	6.3															20% oleju+0,2%morwa	1	4.22			****	****	****	****
	20% oleju	12	3.7	0.7	2.1	4.7	4	1.1	1.3	6	6.5															20% oleju+0,2%morwa	5	4.405					****	****	****
	20% oleju	12	3.7	0.5	0.9	3.9	3.5	1.4	1.4	6.9	7.3	3.53	0.665	0.965	4.39	4.185	1.225	1.585	7.005	6.33						20% oleju+0,2%morwa	8	4.39					****	****	****
	20% oleju	15	4.2	0.7	1.3	5	3.9	2.1	2	7.9	5.7	0.676757	0.318343	0.389703	0.611211	0.674556	0.207428	0.38835	0.609119	1.42352						20% oleju+0,2%morwa	12	4.365				****	****	****	****
	20% oleju	15	4	0.9	1	4.6	3.2	1.3	3.4	7	6.7															20% oleju+0,2%morwa	15	4.06		****	****	****	****
	20% oleju	15	5	2.1	1.2	5.1	5.1	2	2.1	7.3	4.9															20% oleju+0,6%morwa	1	4.515						****	****
	20% oleju	15	4.3	1.6	1.8	3.8	4.6	3	2.3	8.4	4.7															20% oleju+0,6%morwa	5	4.25			****	****	****	****
	20% oleju	15	3.6	1	1.5	3.4	3.9	2.3	3.2	6.3	6.3															20% oleju+0,6%morwa	8	3.95	****	****	****	****
	20% oleju	15	4	1	1.7	4.3	4.1	1.6	2.5	6.7	6.4															20% oleju+0,6%morwa	12	3.835	****	****	****
	20% oleju	15	5	0.7	1	4.2	4	2.6	2.5	8	4.8															20% oleju+0,6%morwa	15	3.53	****
	20% oleju	15	5	1.2	1.4	3.8	4.3	1	2.6	6.5	5.8															20% oleju+1,0%morwa	1	4.095		****	****	****	****	****
	20% oleju	15	5.2	0.6	1.1	3.7	5	1.4	3.1	7.1	6															20% oleju+1,0%morwa	5	4.025		****	****	****	****
	20% oleju	15	4.3	0.7	1.5	3.8	4.6	1.8	2.3	7.8	4.7															20% oleju+1,0%morwa	8	3.83	****	****	****
	20% oleju	15	3.9	1	1	5	4.7	1.2	3.4	6.9	5.9															20% oleju+1,0%morwa	12	3.84	****	****	****
	20% oleju	15	4	1.8	2	4	4	2.3	3.7	7.2	5.2															20% oleju+1,0%morwa	15	3.675	****	****
	20% oleju	15	4.7	1.1	1.8	4.4	5.4	2	2.5	8.1	6															zerowa	1	4.75							****
	20% oleju	15	4	1.2	1.6	3.7	4.8	1	2.1	7.6	6.8															zerowa	5	5.98									****
	20% oleju	15	4.8	1.1	1.4	3.9	3.9	1.9	4.2	8.1	5.4															zerowa	8	6									****
	20% oleju	15	4.3	1.2	1	4.6	3.7	1.5	2.2	7.9	5.7															zerowa	12	5.395								****
	20% oleju	15	4.5	1.9	1.3	3.9	3.9	1.4	3.6	8.2	5.6	20% oleju	15													zerowa	15	5.405								****
	20% oleju	15	4.1	2.1	1.3	4.1	3.8	1	3.3	7.5	6.2
	20% oleju	15	4.2	1.7	1.2	3.8	3.7	1.3	4.1	9	5.4
	20% oleju	15	5.6	1	1	4.3	4	2.2	3.3	8.9	5.8	4.435	1.23	1.355	4.17	4.23	1.745	2.92	7.62	5.7
	20% oleju+0,2%morwa	1	1.4	0.4	0	5.2	3	0.5	1	5.2	8.7	0.519387	0.472507	0.306894	0.484605	0.560169	0.566127	0.690995	0.746642	0.625763
	20% oleju+0,2%morwa	1	1.3	0.2	0.1	5.1	3.5	0.8	0.2	5.8	8.6															Efekt	Jednowymiarowe testy istotności dla s. obcy (Arkusz1) Parametryzacja z sigma-ograniczeniami Dekompozycja efektywnych hipotez
	20% oleju+0,2%morwa	1	2	0.1	0.2	6.2	4.2	1.3	0.9	4.3	7.7																SS	Stopnie	MS	F	p
	20% oleju+0,2%morwa	1	2.7	0.2	0	6	3.5	1	1.1	4.9	7.8															Wyraz wolny	1128.9	1	1128.9	1001.87	0
	20% oleju+0,2%morwa	1	2.4	0.5	0.4	6.1	5.3	0.7	0.2	5	6.5															PRÓBA	639.554	4	159.888	141.896	0
	20% oleju+0,2%morwa	1	2	0.1	0.1	5.2	4	1.2	0.9	5	8.5															czas przechowywania	82.9341	4	20.7335	18.4004	4.55191e-14
	20% oleju+0,2%morwa	1	2.1	0.3	0.1	4.9	4.2	0.8	0.7	4.7	8.9															PRÓBA*czas przechowywania	15.0493	16	0.94058	0.834736	0.645942
	20% oleju+0,2%morwa	1	2.1	0.4	0.5	5.6	4.7	0.7	1	5.2	7.7															Błąd	535.23	475	1.1268
	20% oleju+0,2%morwa	1	2.7	0.3	0	6.2	4.5	0.6	0.5	5.5	7
	20% oleju+0,2%morwa	1	1.7	0.1	0	4.5	4.6	1.1	0.3	4.5	6.9
	20% oleju+0,2%morwa	1	1.6	0.1	0.2	5	3.9	0.9	0.7	6	6.5
	20% oleju+0,2%morwa	1	2.5	0.4	0.2	4.2	4	1.3	0.2	4.9	7															Test NIR; zmienna s. obcy (Arkusz1) Grupy jednorodne, alfa = ,05000(Szukanie niewyczerpujące) Błąd: MS międzygrupowe = 1,1268, df = 475,00
	20% oleju+0,2%morwa	1	2.5	0.3	0.3	5.1	4.4	0.7	0.4	5.1	8.4															PRÓBA	czas przechowywania	s. obcy	1	2	3	4	5	6	7	8	9	10	11
	20% oleju+0,2%morwa	1	2.1	0.1	0	5.5	4	0.9	0.5	5.6	7.8															20% oleju	1	0.35	****	****
	20% oleju+0,2%morwa	1	2	0.1	0.2	6	4.3	0.5	0.3	5.1	7.1	20% oleju+0,2%morwa	1													20% oleju	5	0.785		****	****	****
	20% oleju+0,2%morwa	1	1.9	0.1	0.2	4.1	4.8	0.6	1.1	4.2	8.8															20% oleju	8	0.92		****	****	****	****	****
	20% oleju+0,2%morwa	1	1.6	0.4	0.2	4.6	4	1.1	0.6	5.4	9	z. olejowy	z. obcy	z. jełki	z. przyprawowy	s. wątrobowy	s. obcy	s. jełki	s. slony	ogólna poądalność						20% oleju	12	1.225			****	****	****	****	****
	20% oleju+0,2%morwa	1	2.2	0.2	0	6	3.3	0.9	0.5	5	7.9															20% oleju	15	1.745							****	****
	20% oleju+0,2%morwa	1	3	0.2	0.1	4	4.5	0.6	0.2	4.5	6.8															20% oleju+0,2%morwa	1	0.86		****	****	****	****
	20% oleju+0,2%morwa	1	2.8	0.3	0.4	4.1	5.7	1	0.3	4.7	8.6	2.13	0.24	0.16	5.18	4.22	0.86	0.58	5.03	7.81						20% oleju+0,2%morwa	5	0.755	****	****	****
	20% oleju+0,2%morwa	5	1.9	0.2	0.4	4.8	4	0.5	0	4.1	7.7	0.47473	0.131389	0.150088	0.755053	0.646122	0.252149	0.323793	0.476942	0.845359						20% oleju+0,2%morwa	8	0.785		****	****	****
	20% oleju+0,2%morwa	5	2.5	0.2	0.1	6.1	4.6	0.5	1	3.4	7.8															20% oleju+0,2%morwa	12	0.765	****	****	****
	20% oleju+0,2%morwa	5	3	0.5	0.1	5.5	5.1	0.7	0.6	6.3	8.7															20% oleju+0,2%morwa	15	1.475					****	****	****
	20% oleju+0,2%morwa	5	2.8	0.1	0.1	4.5	5.4	0.5	0.2	5.2	8.5															20% oleju+0,6%morwa	1	0.885		****	****	****	****	****
	20% oleju+0,2%morwa	5	2.5	0.3	0.4	6.4	3.3	0.8	0.3	5.6	8.5															20% oleju+0,6%morwa	5	1.135			****	****	****	****	****
	20% oleju+0,2%morwa	5	1.7	0.4	0.3	3.9	4.3	0.8	0.7	5.1	6.9															20% oleju+0,6%morwa	8	1.44				****	****	****	****
	20% oleju+0,2%morwa	5	1.4	0.1	0.5	6.4	5.1	1	0.5	7.5	7.7															20% oleju+0,6%morwa	12	1.535						****	****	****
	20% oleju+0,2%morwa	5	3	0.2	0.1	4.2	3.9	0.6	0.9	5	8															20% oleju+0,6%morwa	15	2.185								****
	20% oleju+0,2%morwa	5	2.6	0.5	0.4	5	3.5	1	0.4	3.7	8.4															20% oleju+1,0%morwa	1	3.25									****
	20% oleju+0,2%morwa	5	2.7	1	0.2	5.7	3.6	0.5	1	4.8	7.5															20% oleju+1,0%morwa	5	2.925									****
	20% oleju+0,2%morwa	5	2.4	0.8	0.5	6	5.2	0.7	1	4.4	8.5															20% oleju+1,0%morwa	8	3.53									****	****
	20% oleju+0,2%morwa	5	2	0.7	0.5	4.3	5.1	0.9	0.9	5.2	8															20% oleju+1,0%morwa	12	3.98										****
	20% oleju+0,2%morwa	5	1.5	0.1	0.1	5.8	4.5	0.8	0.9	5	8.6															20% oleju+1,0%morwa	15	4.71											****
	20% oleju+0,2%morwa	5	2.8	0.5	0.4	4.5	3	0.4	0.6	7.7	7.9	20% oleju+0,2%morwa	5													zerowa	1	0.115	****
	20% oleju+0,2%morwa	5	1.8	0.1	0.3	4	4	1.2	0.2	6.3	8.4															zerowa	5	0.11	****
	20% oleju+0,2%morwa	5	3.1	0.1	0.1	4.9	5.2	1	0.1	6.6	7.7															zerowa	8	0.44	****	****
	20% oleju+0,2%morwa	5	1.5	0.9	0.5	4.5	4.6	0.4	1	6.1	7															zerowa	12	0.71	****	****	****
	20% oleju+0,2%morwa	5	2.7	0.7	0.5	6.1	3.9	0.6	0.8	3.4	8.3															zerowa	15	0.95		****	****	****	****	****
	20% oleju+0,2%morwa	5	1.6	1	0.5	5.7	5.3	1	1.2	5.3	8.1
	20% oleju+0,2%morwa	5	1.8	0.2	0.5	5.8	4.5	1.2	0.7	4.5	7.9	2.265	0.43	0.325	5.205	4.405	0.755	0.65	5.26	8.005
	20% oleju+0,2%morwa	8	3.5	0.4	0.5	5.6	3.6	0.5	1	5	8.1	0.575166	0.319704	0.171295	0.831913	0.729437	0.254383	0.351688	1.21716	0.503122
	20% oleju+0,2%morwa	8	3.8	0.1	0.4	4.9	4.1	1	1.2	5.2	6.9
	20% oleju+0,2%morwa	8	4	0.9	0.3	4.9	4	1.3	0.8	6	6.7															Efekt	Jednowymiarowe testy istotności dla s. jełki (Arkusz1) Parametryzacja z sigma-ograniczeniami Dekompozycja efektywnych hipotez
	20% oleju+0,2%morwa	8	3.5	0.4	0.3	5	5	0.7	1	5.5	7.1																SS	Stopnie	MS	F	p
	20% oleju+0,2%morwa	8	3.2	1.2	0.5	5.8	4.5	0.5	1.1	6	5.8															Wyraz wolny	384.038	1	384.038	4093.49	0
	20% oleju+0,2%morwa	8	3.9	0.7	0.3	3.9	3.7	0.9	0.7	5.3	7.6															PRÓBA	45.3883	4	11.3471	120.949	0	0.0857671
	20% oleju+0,2%morwa	8	3	0.8	0.4	4.7	5.2	1	0.4	5	6.9															czas przechowywania	107.478	4	26.8695	286.404	0	0.0857671
	20% oleju+0,2%morwa	8	4.1	0.4	0.7	6.7	5	0.8	0.5	7.5	7															PRÓBA*czas przechowywania	25.5321	16	1.59576	17.0093	0	0.191781
	20% oleju+0,2%morwa	8	3.9	0.7	0.4	5.1	4.7	0.8	0.6	5	8.7															Błąd	44.563	475	0.0938168
	20% oleju+0,2%morwa	8	3.8	0.2	0.5	4.8	4.6	0.8	0.7	5.2	8
	20% oleju+0,2%morwa	8	3	0.6	0.3	3.9	4	1	1	6.5	8
	20% oleju+0,2%morwa	8	3.9	0.2	0.5	4.4	3.9	0.7	0.9	7	6.8
	20% oleju+0,2%morwa	8	4	0.5	0.2	5.8	4.3	0.6	0.6	6.7	7.2															Test NIR; zmienna s. jełki (Arkusz1) Grupy jednorodne, alfa = ,05000(Szukanie niewyczerpujące) Błąd: MS międzygrupowe = ,09382, df = 475,00
	20% oleju+0,2%morwa	8	3.9	0.9	0.2	6.2	3.6	1.1	1.1	6.9	7.3															PRÓBA	czas przechowywania	s. jełki	1	2	3	4	5	6	7	8	9	10	11	12
	20% oleju+0,2%morwa	8	4	0.1	0.4	5	4	0.5	1	5.3	8.4															20% oleju	1	0.21	****	****
	20% oleju+0,2%morwa	8	3.2	1	0.2	4.4	3.2	0.7	0.9	7.1	7.5	20% oleju+0,2%morwa	8													20% oleju	5	1.03							****	****
	20% oleju+0,2%morwa	8	3.5	0.7	0.4	4.9	5.3	0.5	1.2	5	6.8															20% oleju	8	1.245									****	****
	20% oleju+0,2%morwa	8	3.9	0.8	0.5	5	5.4	1	0.8	6.1	7	z. olejowy	z. obcy	z. jełki	z. przyprawowy	s. wątrobowy	s. obcy	s. jełki	s. slony	ogólna poądalność						20% oleju	12	1.585											****
	20% oleju+0,2%morwa	8	4.2	0.5	0.6	5.6	5.1	0.8	0.9	4.6	7.7															20% oleju	15	2.92												****
	20% oleju+0,2%morwa	8	4	0.2	0.3	5.8	4.6	0.5	1	6.7	8.1	3.715	0.565	0.395	5.12	4.39	0.785	0.87	5.88	7.38						20% oleju+0,2%morwa	1	0.58					****
	20% oleju+0,2%morwa	12	4	1	0.9	4	4	0.9	0.5	5.4	6	0.368889	0.316685	0.135627	0.725186	0.643919	0.232322	0.227342	0.879354	0.697816						20% oleju+0,2%morwa	5	0.65					****
	20% oleju+0,2%morwa	12	4.6	0.3	0.5	5.9	3.4	1	1	5.6	7.4															20% oleju+0,2%morwa	8	0.87						****	****
	20% oleju+0,2%morwa	12	3.8	1.1	0.4	6.2	4.1	0.7	0.9	7.9	5.6															20% oleju+0,2%morwa	12	1.03							****	****
	20% oleju+0,2%morwa	12	4.3	0.6	0.5	5.4	3.5	0.5	1	5.5	6															20% oleju+0,2%morwa	15	1.69											****
	20% oleju+0,2%morwa	12	4	0.3	0.5	3.8	5.1	0.4	1.2	5.9	7.4															20% oleju+0,6%morwa	1	0.35		****	****	****
	20% oleju+0,2%morwa	12	3.1	0.6	0.5	4	5	1	2	8	7															20% oleju+0,6%morwa	5	0.58					****
	20% oleju+0,2%morwa	12	4.5	1.2	0.8	5.2	3.8	0.4	0.9	5.9	8.1															20% oleju+0,6%morwa	8	0.68					****	****
	20% oleju+0,2%morwa	12	4.6	0.5	0.4	5.5	4.2	0.5	1.2	7.1	5.8															20% oleju+0,6%morwa	12	0.995							****	****
	20% oleju+0,2%morwa	12	4.3	0.8	0.9	4.9	5.3	0.7	0.9	6	6.6															20% oleju+0,6%morwa	15	1.235									****	****
	20% oleju+0,2%morwa	12	4	1.1	0.6	6	3.6	1.1	1.3	4.8	5.9															20% oleju+1,0%morwa	1	0.32		****	****
	20% oleju+0,2%morwa	12	4.3	0.9	0.5	3.7	3.6	1.3	1.4	7.8	7															20% oleju+1,0%morwa	5	0.54				****	****
	20% oleju+0,2%morwa	12	3.8	1.2	0.8	4.8	4.3	0.7	1	8.2	6.7															20% oleju+1,0%morwa	8	0.51			****	****	****
	20% oleju+0,2%morwa	12	4	0.5	0.4	4	4	0.9	0.9	5.5	7.3															20% oleju+1,0%morwa	12	1.11								****	****
	20% oleju+0,2%morwa	12	3.9	0.4	1	5.8	5.8	1	0.7	6.3	7.7															20% oleju+1,0%morwa	15	1.33										****
	20% oleju+0,2%morwa	12	3.5	0.7	0.5	4.3	5.6	0.6	1.3	7.3	6.6															zerowa	1	0.085	****
	20% oleju+0,2%morwa	12	4.3	1.1	0.7	5.8	4	0.8	1	8	5.8															zerowa	5	0.22	****	****
	20% oleju+0,2%morwa	12	4.7	1	0.6	4	4.3	0.9	1.1	5.6	6.2	20% oleju+0,2%morwa	12													zerowa	8	0.355		****	****	****
	20% oleju+0,2%morwa	12	5	0.4	0.9	6.1	6.1	1	0.7	5.9	6															zerowa	12	0.65					****
	20% oleju+0,2%morwa	12	4.6	0.7	1	4.2	3.6	0.5	0.6	6.5	7.5															zerowa	15	1.14								****	****	****
	20% oleju+0,2%morwa	12	4.2	1	0.7	4.6	4	0.4	1	7.6	8	4.175	0.77	0.655	4.91	4.365	0.765	1.03	6.54	6.73
	20% oleju+0,2%morwa	15	3.6	1.1	1	6	4	1	1.4	7.2	6.8	0.444706	0.307964	0.20641	0.873529	0.820959	0.264127	0.327832	1.08356	0.794786
	20% oleju+0,2%morwa	15	4.5	0.9	0.7	5.1	3.6	1.3	1.4	6.7	6
	20% oleju+0,2%morwa	15	4.2	0.6	1	4.9	2.8	1.4	2.1	8.7	7.5
	20% oleju+0,2%morwa	15	3.8	0.7	0.6	3.8	5	0.9	2.3	8.1	6.7															Efekt	Jednowymiarowe testy istotności dla s. slony (Arkusz1) Parametryzacja z sigma-ograniczeniami Dekompozycja efektywnych hipotez
	20% oleju+0,2%morwa	15	4.8	1	0.6	4.8	3.4	1.5	2	6	5																SS	Stopnie	MS	F	p
	20% oleju+0,2%morwa	15	4.3	0.6	1	5.4	4.7	1	1.7	7.7	5.6															Wyraz wolny	18186.5	1	18186.5	29830.3	0
	20% oleju+0,2%morwa	15	3.5	1	0.6	5.1	5.1	1.4	1.3	8.3	5															PRÓBA	50.6152	4	12.6538	20.7554	8.88178e-16	0.218638
	20% oleju+0,2%morwa	15	5.3	1.1	0.5	3.3	3.7	1.8	1.3	6.5	5.8															czas przechowywania	348.857	4	87.2143	143.053	0	0.218638
	20% oleju+0,2%morwa	15	4.5	0.8	1	4	4.6	1	0.9	6	6.3															PRÓBA*czas przechowywania	11.9468	16	0.746675	1.22473	0.244392	0.488889
	20% oleju+0,2%morwa	15	4.4	1.2	0.6	3.8	5	2.2	2.3	7.1	5.4															Błąd	289.59	475	0.609664
	20% oleju+0,2%morwa	15	3.7	0.7	0.5	4.4	4.5	1.6	0.8	7.6	6.1
	20% oleju+0,2%morwa	15	4.3	1.1	1.1	6	3.5	1.8	2.1	7.2	5.7
	20% oleju+0,2%morwa	15	4	0.6	0.7	5.1	4.5	2.1	1.9	8	5.4															Test NIR; zmienna s. slony (Arkusz1) Grupy jednorodne, alfa = ,05000(Szukanie niewyczerpujące) Błąd: MS międzygrupowe = ,60966, df = 475,00
	20% oleju+0,2%morwa	15	4.1	0.7	0.9	3.9	3	1	1.7	6.4	6															PRÓBA	czas przechowywania	s. slony	1	2	3	4	5	6	7	8	9	10	11	12
	20% oleju+0,2%morwa	15	3.8	0.8	0.7	5.5	3.8	1.7	1.1	6.7	6.3															20% oleju	1	5.365		****	****	****
	20% oleju+0,2%morwa	15	4.2	1.2	1	5.7	4.3	2.1	2.3	6	5.5	20% oleju+0,2%morwa	15													20% oleju	5	5.865					****	****	****
	20% oleju+0,2%morwa	15	4.6	1	0.8	3.6	4.9	1.3	1.2	7.1	6.1															20% oleju	8	6.195							****	****
	20% oleju+0,2%morwa	15	4.3	0.8	1.2	4.9	3.1	1.1	2	7	7.2	z. olejowy	z. obcy	z. jełki	z. przyprawowy	s. wątrobowy	s. obcy	s. jełki	s. slony	ogólna poądalność						20% oleju	12	7.005									****	****
	20% oleju+0,2%morwa	15	5	1.3	0.7	4.2	3.4	1.8	1.9	6.2	5.2															20% oleju	15	7.62											****	****
	20% oleju+0,2%morwa	15	4.1	1	1.4	3.9	4.3	1.5	2.1	8.2	7.9	4.25	0.91	0.83	4.67	4.06	1.475	1.69	7.135	6.075						20% oleju+0,2%morwa	1	5.03	****	****	****
	20% oleju+0,6%morwa	1	1.1	0.7	0.3	5.6	4.1	1.1	0	5.2	7.2	0.46169	0.219809	0.24942	0.82596	0.725041	0.406364	0.480022	0.834944	0.808426						20% oleju+0,2%morwa	5	5.26		****	****	****
	20% oleju+0,6%morwa	1	1.2	0.1	0.2	4.6	4	0.7	0.2	4.4	8.6															20% oleju+0,2%morwa	8	5.88					****	****	****
	20% oleju+0,6%morwa	1	2.4	0.2	0	6.4	5.1	1	0	4.1	6.9															20% oleju+0,2%morwa	12	6.54								****	****
	20% oleju+0,6%morwa	1	2.1	0.1	0.1	4.1	4.5	1.2	1	6	7.8															20% oleju+0,2%morwa	15	7.135										****	****
	20% oleju+0,6%morwa	1	1.7	0.5	0.4	4	3.8	0.5	0	5.7	7.9															20% oleju+0,6%morwa	1	5.04		****	****
	20% oleju+0,6%morwa	1	2.4	0.4	0	5.2	3.9	0.6	0.4	5.5	8															20% oleju+0,6%morwa	5	5.21		****	****	****
	20% oleju+0,6%morwa	1	2.5	0.3	0.2	4.5	5.6	1.1	0.5	4.6	8.9															20% oleju+0,6%morwa	8	6.175							****	****
	20% oleju+0,6%morwa	1	2.1	0.2	0.1	6.5	4	1.4	0	4.2	9															20% oleju+0,6%morwa	12	7.225										****	****
	20% oleju+0,6%morwa	1	1.9	0.5	0.2	5.1	4.2	1	0.3	5	7															20% oleju+0,6%morwa	15	7.78												****
	20% oleju+0,6%morwa	1	1.7	0.1	0	4.2	4.5	0.6	0.7	4.4	8															20% oleju+1,0%morwa	1	5.17		****	****	****
	20% oleju+0,6%morwa	1	2.8	0.4	0.2	4.8	5	0.5	0	4.8	7.4															20% oleju+1,0%morwa	5	5.295		****	****	****
	20% oleju+0,6%morwa	1	2.5	0.3	0	6	4.9	0.9	0.8	4.6	7															20% oleju+1,0%morwa	8	5.625				****	****	****
	20% oleju+0,6%morwa	1	2.1	0.5	0.3	4.3	4.8	1.2	0	6.3	8.1															20% oleju+1,0%morwa	12	6.61								****	****
	20% oleju+0,6%morwa	1	1.8	0.5	0.2	5.2	4	1.2	0.4	5	7.1															20% oleju+1,0%morwa	15	7.3										****	****	****
	20% oleju+0,6%morwa	1	2.4	0.5	0.2	4.9	3.8	0.7	0.3	4.8	8.5															zerowa	1	4.55	****
	20% oleju+0,6%morwa	1	2.2	0.2	0	5.8	4.7	0.9	0.8	6	9															zerowa	5	4.955	****	****
	20% oleju+0,6%morwa	1	2.8	0.1	0.2	5.4	5.1	0.7	0	5	8	20% oleju+0,6%morwa	1													zerowa	8	5.445			****	****	****
	20% oleju+0,6%morwa	1	2.2	0.2	0.3	6.2	4.8	1	0.4	5.7	6.6															zerowa	12	5.97						****	****
	20% oleju+0,6%morwa	1	2.9	0.1	0.1	5	4.5	0.8	0.2	4.5	7.4															zerowa	15	6.53								****	****
	20% oleju+0,6%morwa	1	2	0.3	0.4	4.8	5	0.6	1	5	8.5	2.14	0.31	0.17	5.13	4.515	0.885	0.35	5.04	7.845
	20% oleju+0,6%morwa	5	1.4	0.5	0	4.9	4	1	1	5	8	0.484931	0.180351	0.130182	0.760955	0.5204	0.266112	0.348682	0.638584	0.746553
	20% oleju+0,6%morwa	5	2.6	0.2	0.5	4.2	3.4	1	0.6	3.8	6.6
	20% oleju+0,6%morwa	5	3.1	0.3	0.2	4.2	5.1	0.6	0.5	6.3	9.3
	20% oleju+0,6%morwa	5	2.6	0.5	0.1	4.9	3.3	2.4	0.1	5.2	7.7
	20% oleju+0,6%morwa	5	1.6	0.9	0.4	5.5	3.7	1.4	0.4	6.1	7
	20% oleju+0,6%morwa	5	2.8	0.4	0.1	6.1	4.2	1.2	0.1	5.1	7.6															Efekt	Jednowymiarowe testy istotności dla s. ogólna poądalność (Arkusz1) Parametryzacja z sigma-ograniczeniami Dekompozycja efektywnych hipotez
	20% oleju+0,6%morwa	5	1.5	1.2	0.6	6	5	0.9	0.4	5.8	8																SS	Stopnie	MS	F	p
	20% oleju+0,6%morwa	5	2.1	0.2	0	4	4.7	0.8	0.7	5.4	7.9															Wyraz wolny	22995	1	22995	36593.7	0
	20% oleju+0,6%morwa	5	3	0.5	0.4	4.8	3.9	1	1.1	3.8	9.2															PRÓBA	409.067	4	102.267	162.745	0
	20% oleju+0,6%morwa	5	2.8	1	0.2	4.7	3.6	0.7	0.6	5.8	6.9															czas przechowywania	297	4	74.2499	118.159	0
	20% oleju+0,6%morwa	5	1.8	1.1	0.5	4	5	0.6	0.5	5	7.4															PRÓBA*czas przechowywania	15.9997	16	0.99998	1.59134	0.0669637
	20% oleju+0,6%morwa	5	2	0.7	0.5	6.1	4.6	1.3	0.6	4.5	8.3															Błąd	298.484	475	0.628387
	20% oleju+0,6%morwa	5	1.6	0.4	0	5.4	4.1	1.7	0.1	5	8.5
	20% oleju+0,6%morwa	5	3.1	0.7	0.4	5.1	3.8	1.1	0.5	5.6	9
	20% oleju+0,6%morwa	5	1.3	0.3	0.4	4.9	4	0.9	0.3	5.3	6.6	20% oleju+0,6%morwa	5													Test NIR; zmienna s. ogólna poądalność (Arkusz1) Grupy jednorodne, alfa = ,05000(Szukanie niewyczerpujące) Błąd: MS międzygrupowe = ,62839, df = 475,00
	20% oleju+0,6%morwa	5	1.7	0.4	0.2	4.5	4.5	0.6	1	5.6	7.5															PRÓBA	czas przechowywania	s. ogólna poądalność	1	2	3	4	5	6	7	8	9	10	11	12	13	14
	20% oleju+0,6%morwa	5	2.8	0.9	0.1	6.8	5	1.1	0.6	5.9	6.8															20% oleju	1	7.545											****	****
	20% oleju+0,6%morwa	5	1.6	0.7	0.1	5.7	4	1.4	1	4	9	z. olejowy	z. obcy	z. jełki	z. przyprawowy	s. wątrobowy	s. obcy	s. jełki	s. slony	ogólna poądalność						20% oleju	5	7.42										****	****
	20% oleju+0,6%morwa	5	1.4	0.9	0.5	5	5.1	1	1	5.3	8.1															20% oleju	8	6.975									****	****
	20% oleju+0,6%morwa	5	2.1	1	0	4.6	4	2	0.5	5.7	7	2.145	0.64	0.26	5.07	4.25	1.135	0.58	5.21	7.82						20% oleju	12	6.33						****	****	****
	20% oleju+0,6%morwa	8	3.4	1.5	0.1	4.2	3	1.3	0.6	5	7.6	0.637821	0.31187	0.206219	0.771942	0.583546	0.46935	0.312208	0.719576	0.866694						20% oleju	15	5.7			****	****	****
	20% oleju+0,6%morwa	8	4	1	0.5	4.6	4.1	1.8	0.5	5.2	6.9															20% oleju+0,2%morwa	1	7.81											****	****
	20% oleju+0,6%morwa	8	4.8	0.9	0.3	5.8	4.5	1.8	0.8	6	7.2															20% oleju+0,2%morwa	5	8.005												****	****
	20% oleju+0,6%morwa	8	4.1	0.5	0.3	3.8	6	1.5	0.5	5.5	7.6															20% oleju+0,2%morwa	8	7.38										****	****
	20% oleju+0,6%morwa	8	3.8	1.2	0.5	3.8	4.4	1.4	0.8	6.7	8.1															20% oleju+0,2%morwa	12	6.73								****	****
	20% oleju+0,6%morwa	8	3.7	0.7	0	4.8	3.2	1.5	1	7	6.5															20% oleju+0,2%morwa	15	6.075				****	****	****	****
	20% oleju+0,6%morwa	8	2.9	0.8	0.4	4.2	3.4	2	0.7	6.3	6.7															20% oleju+0,6%morwa	1	7.845											****	****
	20% oleju+0,6%morwa	8	4.6	0.9	0.4	6.7	5.3	1.7	1.1	7.5	8															20% oleju+0,6%morwa	5	7.82											****	****
	20% oleju+0,6%morwa	8	3	1.3	0.1	3.9	3.3	1.4	0.3	6	7.4															20% oleju+0,6%morwa	8	7.035									****	****
	20% oleju+0,6%morwa	8	3.2	1	0.5	4.4	3.4	0.8	0.5	5.3	6															20% oleju+0,6%morwa	12	6.555							****	****	****
	20% oleju+0,6%morwa	8	3.7	0.6	0.3	5	3.6	1.6	0.9	5	7.4															20% oleju+0,6%morwa	15	5.95			****	****	****	****
	20% oleju+0,6%morwa	8	3.1	0.8	0.5	4	4.5	0.8	0.6	8.1	6.7															20% oleju+1,0%morwa	1	5.945			****	****	****	****
	20% oleju+0,6%morwa	8	3	1.6	0.2	6.9	4	2	0.7	7.1	7															20% oleju+1,0%morwa	5	5.64			****	****
	20% oleju+0,6%morwa	8	4.1	1.1	0.1	4.1	3.6	1	0.5	5.2	6.7															20% oleju+1,0%morwa	8	5.47			****
	20% oleju+0,6%morwa	8	3.2	0.6	0.4	5.2	4.8	1.7	0.4	5.3	7.3															20% oleju+1,0%morwa	12	4.495		****
	20% oleju+0,6%morwa	8	3.3	1	0.2	4.9	3.2	1.3	0.5	7.5	5.9	20% oleju+0,6%morwa	8													20% oleju+1,0%morwa	15	3.915	****
	20% oleju+0,6%morwa	8	3.3	1.5	0.4	5	4.7	2.1	1	5.4	7.4															zerowa	1	8.485													****	****
	20% oleju+0,6%morwa	8	4.2	0.8	0.1	4.2	3.2	1.2	1	7	6.9															zerowa	5	8.62														****
	20% oleju+0,6%morwa	8	3	1.2	0.5	5.1	2.9	0.9	0.5	5.2	6.4															zerowa	8	8.635														****
	20% oleju+0,6%morwa	8	4.5	1.4	0.3	5.7	3.9	1	0.7	7.2	7	3.645	1.02	0.305	4.815	3.95	1.44	0.68	6.175	7.035						zerowa	12	6.97									****	****
	20% oleju+0,6%morwa	12	4	1	1	4	3	1.3	1.1	7.2	5.8	0.591586	0.323793	0.163755	0.899868	0.830662	0.403146	0.228496	1.00099	0.590517						zerowa	15	6.19					****	****	****
	20% oleju+0,6%morwa	12	4.7	1.5	0.5	5.1	3.4	1	1	7.6	6.7
	20% oleju+0,6%morwa	12	3.9	1.1	1.3	4	4.1	1.4	0.9	7.9	7.1
	20% oleju+0,6%morwa	12	3.5	0.9	0.5	5.1	3.9	2.1	1.3	8.2	7.3
	20% oleju+0,6%morwa	12	3.3	1.1	1.2	5.7	3.3	1.3	0.7	6.8	6.5
	20% oleju+0,6%morwa	12	4.3	2.2	0.5	4.9	3.3	1	0.9	6.3	5
	20% oleju+0,6%morwa	12	4.5	1	0.8	5	4	2	1.3	6.7	6.8
	20% oleju+0,6%morwa	12	3.7	0.7	0.5	5.8	3.8	0.8	1	5.9	6.9
	20% oleju+0,6%morwa	12	4.6	0.8	1	4.3	4.5	2	0.9	5.7	7.2
	20% oleju+0,6%morwa	12	4.2	1.6	0.6	4.7	3.9	1.4	1.3	8	6.8
	20% oleju+0,6%morwa	12	3.9	2	0.4	4.1	3.2	2.3	0.8	6.8	6.7
	20% oleju+0,6%morwa	12	3.3	1.2	1.1	6.5	4	2.2	1.4	6.8	5
	20% oleju+0,6%morwa	12	3.8	0.9	0.4	4.8	3.2	0.8	1.1	8.3	6.8
	20% oleju+0,6%morwa	12	5	2.1	0.9	6	4.5	1.4	0.7	7.2	6.9
	20% oleju+0,6%morwa	12	4	1	0.5	4	3.5	1.1	0.7	8.2	7.1	20% oleju+0,6%morwa	12
	20% oleju+0,6%morwa	12	3.5	1.6	0.7	3.9	4.5	2.5	0.9	8	5.9
	20% oleju+0,6%morwa	12	4.7	1	1.1	4.6	3.2	1	1.1	7.9	5.5
	20% oleju+0,6%morwa	12	4.4	1.2	1.3	5	4.8	1.3	1	6.3	7.3	z. olejowy	z. obcy	z. jełki	z. przyprawowy	s. wątrobowy	s. obcy	s. jełki	s. slony	ogólna poądalność
	20% oleju+0,6%morwa	12	3.7	2	0.9	3.9	4.6	2.4	0.8	8.2	6.3
	20% oleju+0,6%morwa	12	4	0.8	0.7	4	4	1.4	1	6.5	7.5	4.05	1.285	0.795	4.77	3.835	1.535	0.995	7.225	6.555
	20% oleju+0,6%morwa	15	4.5	2.2	0.9	4.5	3.3	3.4	1	7.2	7	0.48936	0.474924	0.305175	0.773305	0.551815	0.553719	0.211449	0.839721	0.74302
	20% oleju+0,6%morwa	15	5	2	1.1	5	3.4	3	1.1	9	5.6
	20% oleju+0,6%morwa	15	4.2	1.8	1	4.7	4	2.3	0.9	7	5.2
	20% oleju+0,6%morwa	15	4.9	1.6	1.4	3.8	3.1	2	1	8.2	6.2
	20% oleju+0,6%morwa	15	5.3	1	0.7	4	3.2	2.1	1.3	7	6
	20% oleju+0,6%morwa	15	4.8	1.9	1	4.8	3.9	1.9	1.4	5.6	5
	20% oleju+0,6%morwa	15	4	1	0.7	5	3.4	2	1.5	8.9	5.4
	20% oleju+0,6%morwa	15	3.9	2.1	1.3	3.3	3.2	1.5	1.3	6.5	5.8
	20% oleju+0,6%morwa	15	5.2	1	1.2	3.2	4.2	2.2	1	8.1	4
	20% oleju+0,6%morwa	15	4.4	2.4	1	3.8	3.1	2	1.7	8.5	6.2
	20% oleju+0,6%morwa	15	5.1	1	0.7	4.5	2.9	2.4	1.2	7.5	5.9
	20% oleju+0,6%morwa	15	4.8	1.8	1.3	5.3	2.8	1.9	1	6.8	7.3
	20% oleju+0,6%morwa	15	4.9	1.1	1.3	4.2	4	2.3	1.1	8.6	6.2
	20% oleju+0,6%morwa	15	4.6	1.2	0.9	3.9	3.8	1.6	1.5	8.9	6.9
	20% oleju+0,6%morwa	15	5.3	1.1	0.8	5.2	3.2	1.6	1	7.8	5.8
	20% oleju+0,6%morwa	15	3.7	1.2	1.5	6.4	4.2	2.1	1.5	8	6.6
	20% oleju+0,6%morwa	15	4.5	1.9	0.8	3.6	4.1	2.1	1.2	7.8	4.5	20% oleju+0,6%morwa	15
	20% oleju+0,6%morwa	15	4	2	0.6	4	3.2	2	1.6	8.9	6.7
	20% oleju+0,6%morwa	15	5.4	2.3	1	4	4	3	1.4	7.3	7
	20% oleju+0,6%morwa	15	4.8	1	1.4	3.3	3.6	2.3	1	8	5.7	4.665	1.58	1.03	4.325	3.53	2.185	1.235	7.78	5.95
	20% oleju+1,0%morwa	1	2.1	1.2	0.3	4.6	3.5	2	0.3	5.2	5	0.505001	0.509489	0.271642	0.805164	0.454336	0.479336	0.241214	0.91858	0.858702
	20% oleju+1,0%morwa	1	2.5	1.6	0.1	4.7	4	2.3	0.4	4.6	5.1
	20% oleju+1,0%morwa	1	2	1.6	0	5.2	3.6	1.9	0	4.6	6.9
	20% oleju+1,0%morwa	1	2.9	1	0.4	4.8	4.6	1.4	0.5	4.2	5.8
	20% oleju+1,0%morwa	1	1.9	1.1	0.4	6.1	4	2	0	4.5	6.1
	20% oleju+1,0%morwa	1	1.9	1.6	0	4.9	3.9	1.5	0.4	5	5.5
	20% oleju+1,0%morwa	1	2.5	1.4	0.2	5.2	5.9	2.4	0.5	4.6	6.9
	20% oleju+1,0%morwa	1	2.1	1.8	0.5	5.8	5.3	1.4	0	4.2	6.6
	20% oleju+1,0%morwa	1	1.8	1.1	0.2	4.7	4.3	2.6	0.3	6.4	6
	20% oleju+1,0%morwa	1	1.7	1.5	0	4.1	3.9	1.5	0.7	4.9	6.1
	20% oleju+1,0%morwa	1	2	1.2	0.2	6	3.4	2.5	0	5	5.2
	20% oleju+1,0%morwa	1	2.2	1.6	0	5.7	3.4	2.2	0.7	5.9	6.7
	20% oleju+1,0%morwa	1	2.6	1.6	0.3	5.7	4.4	3	0	4.9	5.9
	20% oleju+1,0%morwa	1	2.7	1.4	0	4.9	4	24	0.4	5.2	5
	20% oleju+1,0%morwa	1	3	1	0.2	4.3	4.6	2.5	0.3	5.5	6	20% oleju+1,0%morwa	1
	20% oleju+1,0%morwa	1	2	1	0	4.9	3.5	2.6	0.7	6	5.9
	20% oleju+1,0%morwa	1	2.4	1.7	0.2	6.3	3.3	2.1	0	5	6.3
	20% oleju+1,0%morwa	1	2.2	1.3	0.2	5.6	4.3	2.2	0.4	6.1	6.6	z. olejowy	z. obcy	z. jełki	z. przyprawowy	s. wątrobowy	s. obcy	s. jełki	s. slony	ogólna poądalność
	20% oleju+1,0%morwa	1	1.7	1.5	0.1	5.5	4.9	2	0.2	6.6	5.1
	20% oleju+1,0%morwa	1	1.8	1.6	0.4	4.8	3.1	2.9	0.6	5	6.2	2.2	1.39	0.185	5.19	4.095	3.25	0.32	5.17	5.945
	20% oleju+1,0%morwa	5	3.2	1.6	0.2	5.6	3.6	3.4	0.7	5	6	0.390681	0.257314	0.159852	0.617209	0.714124	4.90623	0.254641	0.700451	0.627841
	20% oleju+1,0%morwa	5	2	2	0.2	4.5	3.4	2.1	0.6	5.2	5.1
	20% oleju+1,0%morwa	5	3.3	1.2	0.3	6.1	5.1	3	0.7	5.1	5.7
	20% oleju+1,0%morwa	5	3	1.2	0.2	4.6	3.3	2.4	0.3	5.2	5.8
	20% oleju+1,0%morwa	5	2.9	2.2	0.2	4.5	3.5	3.3	0.4	5	4
	20% oleju+1,0%morwa	5	1.5	1.3	0.5	5.1	4.1	2.9	0.4	5.1	5.9
	20% oleju+1,0%morwa	5	1.7	2.5	0.4	6.4	4.3	3.1	0.5	6	5.4
	20% oleju+1,0%morwa	5	2	1.1	0	5.7	4.7	3.6	0.7	5.4	5.8
	20% oleju+1,0%morwa	5	1.5	1.6	0.4	4.9	3.9	2.5	1.1	3.7	4.5
	20% oleju+1,0%morwa	5	2.7	2	0.2	3.9	3.6	3	0.4	6	5.4
	20% oleju+1,0%morwa	5	2.9	2.1	0.5	5	3.9	3.7	0.4	5.9	4.8
	20% oleju+1,0%morwa	5	2.6	1.5	0	4.2	4.6	2.8	0.6	4.5	5
	20% oleju+1,0%morwa	5	2.5	1.1	0	4.6	4.7	3	0.4	5	4.3
	20% oleju+1,0%morwa	5	1.5	3	0.4	6.1	3.8	3.1	0.5	5.7	6.9
	20% oleju+1,0%morwa	5	2.5	1.2	0.3	5.5	3.3	3.5	0.3	6	6.6
	20% oleju+1,0%morwa	5	3	1.1	0	4.9	4.5	2.6	0.6	5.8	5.8	20% oleju+1,0%morwa	5
	20% oleju+1,0%morwa	5	2	1	0.5	6	3.5	2.3	0.3	6.4	6.8
	20% oleju+1,0%morwa	5	1.6	1.3	0.5	4.6	4.5	3.3	0.6	3.9	6.6
	20% oleju+1,0%morwa	5	1.7	1.1	0.5	6	4.2	2.8	1	5.3	6.7
	20% oleju+1,0%morwa	5	1.7	2.1	0.4	4.1	4	2.1	0.3	5.7	5.7	2.29	1.61	0.285	5.115	4.025	2.925	0.54	5.295	5.64
	20% oleju+1,0%morwa	8	3.8	2	0.5	4.5	3	3.2	0.4	4.5	5	0.632372	0.56092	0.18432	0.756915	0.532991	0.476694	0.223371	0.69394	0.842553
	20% oleju+1,0%morwa	8	2.6	2.2	0.3	6	4.1	4.1	0.7	5.2	5.8
	20% oleju+1,0%morwa	8	4	1.7	0.3	5.1	4.5	3.8	0.2	5	6
	20% oleju+1,0%morwa	8	3.3	2.1	0.3	5.2	4	3.5	0.5	5.5	6.1
	20% oleju+1,0%morwa	8	3.1	1.6	0.7	5.8	4.4	3.4	0.6	7	4.8
	20% oleju+1,0%morwa	8	3.6	2.5	0.3	4.1	3.2	2.4	1	5.3	6.5
	20% oleju+1,0%morwa	8	3.8	2	0.4	4.4	3.4	2	0.7	6.3	5.5
	20% oleju+1,0%morwa	8	2.9	1.5	0.2	4.6	5	4.4	0.3	6	5.7
	20% oleju+1,0%morwa	8	3.9	2.5	0.1	5.4	4.5	3.6	0.4	5	5.4
	20% oleju+1,0%morwa	8	3	1.3	0.5	3.8	4	3.4	1	5.3	6.3
	20% oleju+1,0%morwa	8	4	2	0.3	6	3.6	2.5	0.4	5	5
	20% oleju+1,0%morwa	8	2.8	2.3	0.3	5	4.7	4	0.2	6.7	5.3
	20% oleju+1,0%morwa	8	3.1	2.8	0.2	4.5	4	3.6	0.2	6.5	6.6
	20% oleju+1,0%morwa	8	2.6	1.5	0.2	4.1	3.6	4.2	0.8	5.2	4.3
	20% oleju+1,0%morwa	8	4	1.6	0.4	5	3.6	2.9	0.5	4.8	5.2	20% oleju+1,0%morwa	8
	20% oleju+1,0%morwa	8	3.3	2	0.3	4.9	3.2	3.3	0.3	6.6	6
	20% oleju+1,0%morwa	8	4	1.2	0.4	5.7	4.7	3.7	0.6	5.4	4.8
	20% oleju+1,0%morwa	8	3.6	1.6	0.6	5.6	3	4.6	0.4	6	5	z. olejowy	z. obcy	z. jełki	z. przyprawowy	s. wątrobowy	s. obcy	s. jełki	s. slony	ogólna poądalność
	20% oleju+1,0%morwa	8	2.8	1.3	0.1	5	2.9	4.8	0.7	4.6	4.5
	20% oleju+1,0%morwa	8	3.8	2.2	0.3	4.9	3.2	3.2	0.3	6.6	5.6	3.4	1.895	0.335	4.98	3.83	3.53	0.51	5.625	5.47
	20% oleju+1,0%morwa	12	4	2.6	0.3	6.2	3	3.6	0.9	6.3	5.5	0.505756	0.446595	0.153125	0.640395	0.650587	0.725549	0.246875	0.76974	0.654619
	20% oleju+1,0%morwa	12	3.9	1.6	0.6	4.6	3.4	3.6	1	7.7	3.4
	20% oleju+1,0%morwa	12	4	1.1	0.5	5.1	4.1	4.2	0.9	6	5.6
	20% oleju+1,0%morwa	12	3.3	2.8	0.8	4.2	3.9	4.6	1.6	7.2	5
	20% oleju+1,0%morwa	12	3.1	2	0.5	4.9	3	5.5	1.3	6.8	4.5
	20% oleju+1,0%morwa	12	4.1	2	1	4.8	3.3	5	1	6.3	3.9
	20% oleju+1,0%morwa	12	3.7	2.7	0.5	5	3.3	3.1	1.3	6.7	4.2
	20% oleju+1,0%morwa	12	2.8	3	0.5	5.2	3.8	3.6	1.5	5.9	5
	20% oleju+1,0%morwa	12	4.3	2	0.3	4.9	5.1	3.7	0.9	5.7	3.5
	20% oleju+1,0%morwa	12	3	2.1	0.6	4.3	3.5	3	1.3	6.6	4.5
	20% oleju+1,0%morwa	12	4	1.6	1	6.1	3.6	5.2	1.1	6.8	4
	20% oleju+1,0%morwa	12	4	2.5	0.3	4.7	4	4	1	6	5
	20% oleju+1,0%morwa	12	2.9	2.2	0.4	4.4	3.7	3.1	0.7	7.3	4.5
	20% oleju+1,0%morwa	12	4.1	1.9	0.5	5	4.8	3.9	0.9	6.2	4
	20% oleju+1,0%morwa	12	4	2.1	0.5	3.9	3.5	4.4	1.1	6.7	3.6	20% oleju+1,0%morwa	12
	20% oleju+1,0%morwa	12	3.2	2.7	0.7	4.6	4.5	4.2	1.4	7	5.9
	20% oleju+1,0%morwa	12	3.5	2.1	0.5	3.9	3.2	3.5	1.1	7.8	4.8
	20% oleju+1,0%morwa	12	3.6	3	1.1	4.9	4.9	3	0.9	5.6	4.3
	20% oleju+1,0%morwa	12	3.7	2	0.5	5.8	4.6	5.1	1.4	5.6	5.2
	20% oleju+1,0%morwa	12	4	2.9	0.7	4.7	3.6	3.3	0.9	8	3.5	3.66	2.245	0.59	4.86	3.84	3.98	1.11	6.61	4.495
	20% oleju+1,0%morwa	15	4.2	2.4	1.1	4.2	3.3	5.5	1.4	8	4.5	0.458143	0.515522	0.231471	0.625258	0.636933	0.775683	0.244734	0.7283	0.743728
	20% oleju+1,0%morwa	15	3.9	2.3	0.7	3.7	3.4	5.1	1.4	6.7	3.5
	20% oleju+1,0%morwa	15	4	3	1	3.5	4	4.2	1.5	6	4
	20% oleju+1,0%morwa	15	3.3	3.1	0.6	3.8	4	4.6	1	6.8	3.5
	20% oleju+1,0%morwa	15	3.5	2.7	0.5	4.8	3.2	3.3	1	6.3	4
	20% oleju+1,0%morwa	15	3.8	2.2	1	5.1	3.9	4.6	1.7	7.2	3.6
	20% oleju+1,0%morwa	15	4.1	2.1	0.5	6.4	3.5	6.1	1.3	8.3	4.2
	20% oleju+1,0%morwa	15	3.4	4	0.6	3.6	2.8	5	1.3	6.5	3.1
	20% oleju+1,0%morwa	15	4.3	2.3	0.5	4.5	4.1	3.6	0.9	5.5	4.3
	20% oleju+1,0%morwa	15	3.1	2	0.7	3.8	3.1	4.9	1.3	8.9	4.5
	20% oleju+1,0%morwa	15	3.9	2.4	0.5	4.2	2.9	5	1.6	5.5	3
	20% oleju+1,0%morwa	15	3.2	3.2	1.1	3.4	3	5.8	1.2	9	3.9
	20% oleju+1,0%morwa	15	3.6	2.7	1	4.3	4.4	4.8	1.7	6.7	4.1
	20% oleju+1,0%morwa	15	3	2.6	0.5	3.9	3.8	3.8	1.7	8.5	4
	20% oleju+1,0%morwa	15	4	2.6	0.8	4.9	4	4.6	1.1	6.3	3.3	20% oleju+1,0%morwa	15
	20% oleju+1,0%morwa	15	4.3	2.1	1.1	3.7	4.4	4.9	1.5	8	4.1
	20% oleju+1,0%morwa	15	4.4	3.1	0.8	3	4.9	4	1.2	7.8	4.7	z. olejowy	z. obcy	z. jełki	z. przyprawowy	s. wątrobowy	s. obcy	s. jełki	s. slony	ogólna poądalność
	20% oleju+1,0%morwa	15	3.6	2.6	0.9	5.1	3.2	5.7	1.4	8.9	4.2
	20% oleju+1,0%morwa	15	4.2	2.8	0.5	5.4	4	4.2	1	8.4	4.6
	20% oleju+1,0%morwa	15	4	2.9	0.6	3.7	3.6	4.5	1.4	6.7	3.2	3.79	2.655	0.75	4.25	3.675	4.71	1.33	7.3	3.915
												0.427847	0.478457	0.232832	0.823663	0.565569	0.735491	0.247301	1.148	0.513271
[truncated: 5 more columns]

## Sheet: mikrobiologia
		rodzaj próby	czas przechowywania	CFC	AGAR	log cfc	log agar							Efekt	Jednowymiarowe testy istotności dla log cfc (Arkusz27) Parametryzacja z sigma-ograniczeniami Dekompozycja efektywnych hipotez
		kontrolna	1	40	10	1.60206	1								SS	Stopnie	MS	F	p
		kontrolna	1	50	60	1.69897	1.77815							Wyraz wolny	430.998	1	430.998	82590.6	0
		kontrolna	1	20	50	1.30103	1.69897							rodzaj próby	0.927779	4	0.231945	44.4467	0	0.0455075
		kontrolna	1	50	20	1.69897	1.30103	40	35	1.57526	1.44454			czas przechowywania	11.855	4	2.96375	567.933	0	0.0455075
		kontrolna	5	110	120	2.04139	2.07918	14.1421	23.8048	0.18844	0.362511			rodzaj próby*czas przechowywania	0.811703	16	0.0507314	9.72149	1.49558e-12	0.101758
		kontrolna	5	120	150	2.07918	2.17609							Błąd	0.391386	75	0.00521849
		kontrolna	5	110	160	2.04139	2.20412
		kontrolna	5	130	180	2.11394	2.25527	117.5	152.5	2.06898	2.17867
		kontrolna	8	240	180	2.38021	2.25527	9.57427	25	0.0348707	0.0739827			Test NIR; zmienna log cfc (Arkusz27) Grupy jednorodne, alfa = ,05000(Szukanie niewyczerpujące) Błąd: MS międzygrupowe = ,00522, df = 75,000
		kontrolna	8	250	170	2.39794	2.23045							rodzaj próby	czas przechowywania	log cfc	1	2	3	4	5	6	7	8	9	10	11	12	13	14				Control sample	20% RO replacement	20% RO replacement + 0.2%mulberry	20% RO replacement + 0.6%mulberry	20% RO replacement + 1.0%mulberry
		kontrolna	8	260	180	2.41497	2.25527							20% oleju	1	1.57083	****																1	1.57526	1.57083	1.57083	1.56382	1.5198
		kontrolna	8	260	190	2.41497	2.27875	252.5	180	2.40202	2.25494			20% oleju	5	2.04828				****	****												5	2.06898	2.04828	1.67474	1.71127	1.59505
		kontrolna	12	340	230	2.53148	2.36173	9.57427	8.16497	0.0166117	0.0197241			20% oleju	8	2.10461				****	****	****											8	2.40202	2.10461	2.00926	2.22235	2.16756
		kontrolna	12	350	270	2.54407	2.43136							20% oleju	12	2.2099							****	****	****								12	2.54398	2.2099	2.1133	2.30524	2.29299
		kontrolna	12	360	210	2.5563	2.32222							20% oleju	15	2.42423											****	****					15	2.70119	2.42423	2.5248	2.4507	2.53025
		kontrolna	12	350	250	2.54407	2.39794	350	240	2.54398	2.37831			20% oleju+0,2%morwa	1	1.57083	****
		kontrolna	15	520	370	2.716	2.5682	8.16497	25.8199	0.0101347	0.0469793			20% oleju+0,2%morwa	5	1.67474		****	****
		kontrolna	15	450	330	2.65321	2.51851							20% oleju+0,2%morwa	8	2.00926				****														0.0781123	0.0537216	0.0661908	0.0671386	0.0768639
		kontrolna	15	470	410	2.6721	2.61278							20% oleju+0,2%morwa	12	2.1133					****	****	****
		kontrolna	15	580	310	2.76343	2.49136	505	355	2.70119	2.54772			20% oleju+0,2%morwa	15	2.5248												****	****					78.1123	53.7216	66.1908	67.1386	76.8639
		20% oleju	1	40	40	1.60206	1.60206	58.023	44.3471	0.0491297	0.0537961			20% oleju+0,6%morwa	1	1.56382	****																	0.935642	0.89522	0.934001	0.91264	0.921357
		20% oleju	1	40	50	1.60206	1.69897							20% oleju+0,6%morwa	5	1.71127			****
		20% oleju	1	40	30	1.60206	1.47712							20% oleju+0,6%morwa	8	2.22235								****	****
		20% oleju	1	30	40	1.47712	1.60206	37.5	40	1.57083	1.59505			20% oleju+0,6%morwa	12	2.30524									****	****
		20% oleju	5	100	110	2	2.04139	5	8.16497	0.0624694	0.0909301			20% oleju+0,6%morwa	15	2.4507											****	****	****
		20% oleju	5	130	130	2.11394	2.11394							20% oleju+1,0%morwa	1	1.5198	****
		20% oleju	5	120	130	2.07918	2.11394							20% oleju+1,0%morwa	5	1.59505	****	****
		20% oleju	5	100	100	2	2	112.5	117.5	2.04828	2.06732			20% oleju+1,0%morwa	8	2.16756						****	****	****
		20% oleju	8	130	170	2.11394	2.23045	15	15	0.0575282	0.056426			20% oleju+1,0%morwa	12	2.29299									****
		20% oleju	8	120	180	2.07918	2.25527							20% oleju+1,0%morwa	15	2.53025													****
		20% oleju	8	140	210	2.14613	2.32222							kontrolna	1	1.57526	****	****
		20% oleju	8	120	200	2.07918	2.30103	127.5	190	2.10461	2.27724			kontrolna	5	2.06898				****	****	****
		20% oleju	12	180	250	2.25527	2.39794	9.57427	18.2574	0.0321668	0.0418771			kontrolna	8	2.40202										****	****
		20% oleju	12	160	230	2.20412	2.36173							kontrolna	12	2.54398													****
		20% oleju	12	150	230	2.17609	2.36173							kontrolna	15	2.70119														****
		20% oleju	12	160	240	2.20412	2.38021	162.5	237.5	2.2099	2.3754
		20% oleju	15	220	380	2.34242	2.57978	12.5831	9.57427	0.0330076	0.0173691
		20% oleju	15	260	400	2.41497	2.60206
		20% oleju	15	300	450	2.47712	2.65321
		20% oleju	15	290	510	2.4624	2.70757	267.5	435	2.42423	2.63566			Efekt	Jednowymiarowe testy istotności dla log agar (Arkusz27) Parametryzacja z sigma-ograniczeniami Dekompozycja efektywnych hipotez
		20% oleju+0,2%morwa	1	40	50	1.60206	1.69897	35.9398	58.023	0.0606421	0.0569511				SS	Stopnie	MS	F	p
		20% oleju+0,2%morwa	1	30	50	1.47712	1.69897							Wyraz wolny	465.654	1	465.654	56309.1	0
		20% oleju+0,2%morwa	1	40	60	1.60206	1.77815							rodzaj próby	0.0577159	4	0.014429	1.74482	0.149064	0.0572867
		20% oleju+0,2%morwa	1	40	50	1.60206	1.69897	37.5	52.5	1.57083	1.71877			czas przechowywania	11.7051	4	2.92627	353.858	0	0.0572867
		20% oleju+0,2%morwa	5	50	70	1.69897	1.8451	5	5	0.0624694	0.0395906			rodzaj próby*czas przechowywania	0.85254	16	0.0532838	6.44332	8.59063e-09	0.128097
		20% oleju+0,2%morwa	5	50	60	1.69897	1.77815							Błąd	0.620221	75	0.00826961
		20% oleju+0,2%morwa	5	50	60	1.69897	1.77815
		20% oleju+0,2%morwa	5	40	70	1.60206	1.8451	47.5	65	1.67474	1.81162
		20% oleju+0,2%morwa	8	90	170	1.95424	2.23045	5	5.7735	0.048455	0.0386517			Test NIR; zmienna log agar (Arkusz27) Grupy jednorodne, alfa = ,05000(Szukanie niewyczerpujące) Błąd: MS międzygrupowe = ,00827, df = 75,000
		20% oleju+0,2%morwa	8	110	200	2.04139	2.30103							rodzaj próby	czas przechowywania	log agar	1	2	3	4	5	6	7	8	9	10	11	12							Control sample	20% RO replacement	20% RO replacement + 0.2%mulberry	20% RO replacement + 0.6%mulberry	20% RO replacement + 1.0%mulberry
		20% oleju+0,2%morwa	8	110	160	2.04139	2.20412							20% oleju	1	1.59505		****																1	1.44454	1.59505	1.71877	1.69984	1.69454
		20% oleju+0,2%morwa	8	100	170	2	2.23045	102.5	175	2.00926	2.24151			20% oleju	5	2.06732					****													5	2.17867	2.06732	1.81162	1.69454	1.82836
		20% oleju+0,2%morwa	12	130	290	2.11394	2.4624	9.57427	17.3205	0.0415439	0.0415746			20% oleju	8	2.27724						****	****	****	****									8	2.25494	2.27724	2.24151	2.24772	2.26017
		20% oleju+0,2%morwa	12	140	280	2.14613	2.44716							20% oleju	12	2.3754							****	****	****	****								12	2.37831	2.3754	2.46227	2.38871	2.44265
		20% oleju+0,2%morwa	12	130	300	2.11394	2.47712							20% oleju	15	2.63566												****						15	2.54772	2.63566	2.61527	2.55546	2.53129
		20% oleju+0,2%morwa	12	120	290	2.07918	2.4624	130	290	2.1133	2.46227			20% oleju+0,2%morwa	1	1.71877		****	****	****
		20% oleju+0,2%morwa	15	340	410	2.53148	2.61278	8.16497	8.16497	0.027341	0.0122333			20% oleju+0,2%morwa	5	1.81162			****	****
		20% oleju+0,2%morwa	15	350	430	2.54407	2.63347							20% oleju+0,2%morwa	8	2.24151						****													0.0695331	0.0683529	0.0693801	0.0679428	0.0650766
		20% oleju+0,2%morwa	15	320	400	2.50515	2.60206							20% oleju+0,2%morwa	12	2.46227										****	****
		20% oleju+0,2%morwa	15	330	410	2.51851	2.61278	335	412.5	2.5248	2.61527			20% oleju+0,2%morwa	15	2.61527												****							69.5331	68.3529	69.3801	67.9428	65.0766
		20% oleju+0,6%morwa	1	30	50	1.47712	1.69897	12.9099	12.5831	0.0167482	0.0131409			20% oleju+0,6%morwa	1	1.69984		****	****																0.825496	0.941158	0.952098	0.891779	0.938632
		20% oleju+0,6%morwa	1	50	70	1.69897	1.8451							20% oleju+0,6%morwa	5	1.69454		****	****
		20% oleju+0,6%morwa	1	30	60	1.47712	1.77815							20% oleju+0,6%morwa	8	2.24772						****	****
		20% oleju+0,6%morwa	1	40	30	1.60206	1.47712	37.5	52.5	1.56382	1.69984			20% oleju+0,6%morwa	12	2.38871									****	****
		20% oleju+0,6%morwa	5	50	50	1.69897	1.69897	9.57427	17.0783	0.107643	0.160038			20% oleju+0,6%morwa	15	2.55546											****	****
		20% oleju+0,6%morwa	5	40	50	1.60206	1.69897							20% oleju+1,0%morwa	1	1.69454		****	****
		20% oleju+0,6%morwa	5	70	60	1.8451	1.77815							20% oleju+1,0%morwa	5	1.82836				****
		20% oleju+0,6%morwa	5	50	40	1.69897	1.60206	52.5	50	1.71127	1.69454			20% oleju+1,0%morwa	8	2.26017						****	****	****
		20% oleju+0,6%morwa	8	160	170	2.20412	2.23045	12.5831	8.16497	0.100232	0.0720709			20% oleju+1,0%morwa	12	2.44265										****	****
		20% oleju+0,6%morwa	8	190	160	2.27875	2.20412							20% oleju+1,0%morwa	15	2.53129											****	****
		20% oleju+0,6%morwa	8	170	180	2.23045	2.25527							kontrolna	1	1.44454	****
		20% oleju+0,6%morwa	8	150	200	2.17609	2.30103	167.5	177.5	2.22235	2.24772			kontrolna	5	2.17867					****	****
		20% oleju+0,6%morwa	12	180	240	2.25527	2.38021	17.0783	17.0783	0.0436622	0.041224			kontrolna	8	2.25494						****	****	****
		20% oleju+0,6%morwa	12	200	250	2.30103	2.39794							kontrolna	12	2.37831								****	****	****
		20% oleju+0,6%morwa	12	210	260	2.32222	2.41497							kontrolna	15	2.54772											****	****
		20% oleju+0,6%morwa	12	220	230	2.34242	2.36173	202.5	245	2.30524	2.38871
		20% oleju+0,6%morwa	15	280	390	2.44716	2.59106	17.0783	12.9099	0.0373511	0.0229145
		20% oleju+0,6%morwa	15	270	330	2.43136	2.51851
		20% oleju+0,6%morwa	15	300	350	2.47712	2.54407
		20% oleju+0,6%morwa	15	280	370	2.44716	2.5682	282.5	360	2.4507	2.55546
		20% oleju+1,0%morwa	1	50	40	1.69897	1.60206	12.5831	25.8199	0.019123	0.0312241
		20% oleju+1,0%morwa	1	30	50	1.47712	1.69897
		20% oleju+1,0%morwa	1	20	60	1.30103	1.77815
		20% oleju+1,0%morwa	1	40	50	1.60206	1.69897	35	50	1.5198	1.69454
		20% oleju+1,0%morwa	5	50	70	1.69897	1.8451	12.9099	8.16497	0.171805	0.0720709
		20% oleju+1,0%morwa	5	40	70	1.60206	1.8451
		20% oleju+1,0%morwa	5	30	60	1.47712	1.77815
		20% oleju+1,0%morwa	5	40	70	1.60206	1.8451	40	67.5	1.59505	1.82836
		20% oleju+1,0%morwa	8	150	190	2.17609	2.27875	8.16497	5	0.0909301	0.0334734
		20% oleju+1,0%morwa	8	130	170	2.11394	2.23045
		20% oleju+1,0%morwa	8	150	170	2.17609	2.23045
		20% oleju+1,0%morwa	8	160	200	2.20412	2.30103	147.5	182.5	2.16756	2.26017
		20% oleju+1,0%morwa	12	170	270	2.23045	2.43136	12.5831	15	0.0381092	0.0355039
		20% oleju+1,0%morwa	12	200	260	2.30103	2.41497
		20% oleju+1,0%morwa	12	190	300	2.27875	2.47712
		20% oleju+1,0%morwa	12	230	280	2.36173	2.44716	197.5	277.5	2.29299	2.44265
		20% oleju+1,0%morwa	15	320	350	2.50515	2.54407	25	17.0783	0.0544781	0.0264699
		20% oleju+1,0%morwa	15	310	330	2.49136	2.51851
		20% oleju+1,0%morwa	15	370	330	2.5682	2.51851
		20% oleju+1,0%morwa	15	360	350	2.5563	2.54407	340	340	2.53025	2.53129
								29.4392	11.547	0.037689	0.0147537

## Sheet: aw
		rodzaj próby	czas przechowywania	aw
		kontrolna	1	0.974				Efekt	Jednowymiarowe testy istotności dla aw (Arkusz27) Parametryzacja z sigma-ograniczeniami Dekompozycja efektywnych hipotez
		kontrolna	1	0.9831					SS	Stopnie	MS	F	p
		kontrolna	1	0.9822				Wyraz wolny	92.5086	1	92.5086	3.51833e+07	0
		kontrolna	1	0.9787	0.9795			rodzaj próby	0.000552038	4	0.00013801	52.4884	0	0.00102149
		kontrolna	5	0.9627	0.00412876			czas przechowywania	0.00461821	4	0.00115455	439.104	0	0.00102149
		kontrolna	5	0.9637				rodzaj próby*czas przechowywania	0.00136732	16	8.54572e-05	32.5015	0	0.00228412
		kontrolna	5	0.9639				Błąd	0.0001972	75	2.62933e-06
		kontrolna	5	0.9633	0.9634
		kontrolna	8	0.9591	0.00052915
		kontrolna	8	0.9596				Test NIR; zmienna aw (Arkusz27) Grupy jednorodne, alfa = ,05000(Szukanie niewyczerpujące) Błąd: MS międzygrupowe = ,00000, df = 75,000
		kontrolna	8	0.9592				rodzaj próby	czas przechowywania	aw	1	2	3	4	5	6	7	8	9	10	11	12	13					Control sample	20% RO replacement	20% RO replacement + 0.2%mulberry	20% RO replacement + 0.6%mulberry	20% RO replacement + 1.0%mulberry
		kontrolna	8	0.9595	0.95935			20% oleju	1	0.96845											****						1	0.98	0.97	0.97	0.97	0.97
		kontrolna	12	0.952	0.000238048			20% oleju	5	0.963475								****	****								5	0.96	0.96	0.97	0.96	0.97
		kontrolna	12	0.951				20% oleju	8	0.962725							****	****									8	0.95	0.96	0.96	0.96	0.96
		kontrolna	12	0.9515				20% oleju	12	0.955925				****													12	0.95	0.95	0.96	0.96	0.96
		kontrolna	12	0.951	0.951375			20% oleju	15	0.948		****															15	0.93	0.94	0.95	0.96	0.96
		kontrolna	15	0.936	0.000478714			20% oleju+0,2%morwa	1	0.968375											****
		kontrolna	15	0.944				20% oleju+0,2%morwa	5	0.96735										****	****
		kontrolna	15	0.9394				20% oleju+0,2%morwa	8	0.96525									****	****								-0.00312704	-0.00200326	-0.00140065	-0.000586319	-0.000846906
		kontrolna	15	0.9392	0.93965			20% oleju+0,2%morwa	12	0.957425				****	****
		20% oleju	1	0.9692	0.00329191			20% oleju+0,2%morwa	15	0.951275			****															-3.12704	-2.00326	-1.40065	-0.586319	-0.846906
		20% oleju	1	0.9678				20% oleju+0,6%morwa	1	0.972125												****						0.909683	0.947695	0.8604	0.527687	0.733985
		20% oleju	1	0.9682				20% oleju+0,6%morwa	5	0.965325									****	****
		20% oleju	1	0.9686	0.96845			20% oleju+0,6%morwa	8	0.965675									****	****
		20% oleju	5	0.9635	0.000597216			20% oleju+0,6%morwa	12	0.9608						****	****
		20% oleju	5	0.9636				20% oleju+0,6%morwa	15	0.9583					****
		20% oleju	5	0.9633				20% oleju+1,0%morwa	1	0.968775											****
		20% oleju	5	0.9635	0.963475			20% oleju+1,0%morwa	5	0.965425									****	****
		20% oleju	8	0.9625	0.000125831			20% oleju+1,0%morwa	8	0.9641								****	****
		20% oleju	8	0.9629				20% oleju+1,0%morwa	12	0.9639								****	****
		20% oleju	8	0.9628				20% oleju+1,0%morwa	15	0.9594					****	****
		20% oleju	8	0.9627	0.962725			kontrolna	1	0.9795													****
		20% oleju	12	0.9557	0.000170783			kontrolna	5	0.9634								****	****
		20% oleju	12	0.9562				kontrolna	8	0.95935					****	****
		20% oleju	12	0.956				kontrolna	12	0.951375			****
		20% oleju	12	0.9558	0.955925			kontrolna	15	0.93965	****
		20% oleju	15	0.948	0.000221736
		20% oleju	15	0.947
		20% oleju	15	0.9488
		20% oleju	15	0.9482	0.948
		20% oleju+0,2%morwa	1	0.9685	0.000748331
		20% oleju+0,2%morwa	1	0.9685
		20% oleju+0,2%morwa	1	0.9686
		20% oleju+0,2%morwa	1	0.9679	0.968375
		20% oleju+0,2%morwa	5	0.9674	0.000320156
		20% oleju+0,2%morwa	5	0.9666
		20% oleju+0,2%morwa	5	0.968
		20% oleju+0,2%morwa	5	0.9674	0.96735
		20% oleju+0,2%morwa	8	0.9659	0.000574456
		20% oleju+0,2%morwa	8	0.9656
		20% oleju+0,2%morwa	8	0.9655
		20% oleju+0,2%morwa	8	0.964	0.96525
		20% oleju+0,2%morwa	12	0.95	0.00085049
		20% oleju+0,2%morwa	12	0.962
		20% oleju+0,2%morwa	12	0.9587
		20% oleju+0,2%morwa	12	0.959	0.957425
		20% oleju+0,2%morwa	15	0.951	0.00516938
		20% oleju+0,2%morwa	15	0.9509
		20% oleju+0,2%morwa	15	0.951
		20% oleju+0,2%morwa	15	0.9522	0.951275
		20% oleju+0,6%morwa	1	0.9718	0.000618466
		20% oleju+0,6%morwa	1	0.9725
		20% oleju+0,6%morwa	1	0.9717
		20% oleju+0,6%morwa	1	0.9725	0.972125
		20% oleju+0,6%morwa	5	0.9631	0.000434933
		20% oleju+0,6%morwa	5	0.966
		20% oleju+0,6%morwa	5	0.9664
		20% oleju+0,6%morwa	5	0.9658	0.965325
		20% oleju+0,6%morwa	8	0.965	0.00150416
		20% oleju+0,6%morwa	8	0.9649
		20% oleju+0,6%morwa	8	0.9659
		20% oleju+0,6%morwa	8	0.9669	0.965675
		20% oleju+0,6%morwa	12	0.9602	0.000932291
		20% oleju+0,6%morwa	12	0.961
		20% oleju+0,6%morwa	12	0.9621
		20% oleju+0,6%morwa	12	0.9599	0.9608
		20% oleju+0,6%morwa	15	0.9573	0.000983192
		20% oleju+0,6%morwa	15	0.959
		20% oleju+0,6%morwa	15	0.9587
		20% oleju+0,6%morwa	15	0.9582	0.9583
		20% oleju+1,0%morwa	1	0.9681	0.000743864
		20% oleju+1,0%morwa	1	0.9693
		20% oleju+1,0%morwa	1	0.9687
		20% oleju+1,0%morwa	1	0.969	0.968775
		20% oleju+1,0%morwa	5	0.9659	0.000512348
		20% oleju+1,0%morwa	5	0.9665
		20% oleju+1,0%morwa	5	0.9636
		20% oleju+1,0%morwa	5	0.9657	0.965425
		20% oleju+1,0%morwa	8	0.9635	0.00126326
		20% oleju+1,0%morwa	8	0.964
		20% oleju+1,0%morwa	8	0.9643
		20% oleju+1,0%morwa	8	0.9646	0.9641
		20% oleju+1,0%morwa	12	0.9636	0.000469042
		20% oleju+1,0%morwa	12	0.9636
		20% oleju+1,0%morwa	12	0.9639
		20% oleju+1,0%morwa	12	0.9645	0.9639
		20% oleju+1,0%morwa	15	0.9598	0.000424264
		20% oleju+1,0%morwa	15	0.959
		20% oleju+1,0%morwa	15	0.9583
		20% oleju+1,0%morwa	15	0.9605	0.9594
					0.000955685

## Sheet: AChE BChE
		kontrolna	20% oleju	20% oleju+0,2%morwa	20% oleju+0,6%morwa	20% oleju+1,0%morwa
	BchE (µM eseryny / g s. m. )
	1	0.0023373	0.0021151	0.011	0.014	0.019
	5	0.004	0.00290823	0.011	0.013	0.018
	8	0.004	0.004	0.012	0.01	0.018
	12	0.004	0.004	0.00926026	0.0110806	0.012
	15	0.003	0.004	0.01	0.0101152	0.011
		0.0421127	0.138965	-0.110839	-0.272885	-0.631922
		0.0928089	0.797739	0.341214	0.717397	0.857293
		4.21127e-05	0.000138965	-0.000110839	-0.000272885	-0.000631922
	AChE (µM eseryny / g s. m. )
	1	0.059	0.056	0.076	0.113	0.161
	5	0.056	0.064	0.073	0.094	0.151
	8	0.056	0.055	0.072	0.094	0.145
	12	0.057	0.06	0.071	0.091	0.131
	15	0.052	0.061	0.081	0.092	0.122
		-0.36645	0.193811	0.20684	-1.31759	-2.8013
		0.63424	0.0841734	0.0805789	0.636756	0.991408
		-0.00036645	0.000193811	0.00020684	-0.00131759	-0.0028013
	AChE inhibitory activity (µM eserine/g s.m.) LSD A=0,010; LSD B= 0,009
	Control sample	0,059aA ± 0,011	0,056A ± 0,005	0,056A ± 0,004	0,057aA ± 0,004	0,052aA ± 0,002	-0.37	0.63
	20% RO replacement	0,060abA ± 0,007	0,064abA ± 0,006	0,055aA ± 0,002	0,060aA ± 0,012	0,061aA ± 0,005	0.19	0.08
	20% RO replacement + 0,2%mulberr	0,076cAB ± 0,006	0,073bcAB ± 0,007	0,072bAB ± 0,007	0,071bA ± 0,019	0,081bB ± 0,004	0.21	0.08
	20% RO replacement + 0,6%mulberry	0,113dB ± 0,013	0,094dA ± 0,002	0,094cA ± 0,012	0,091cA ± 0,012	0,092bA ± 0,002	-1.32	0.64
	20% RO replacement + 1,0%mulberry	0,161eD ± 0,010	0,151eC ± 0,002	0,145dC ± 0,015	0,131dB ± 0,008	0,122cA ± 0,013	-2.8	0.99
	BChE inhibitory activity (µM eserine/g s.m.) LSD A=0,003; LSD B= 0,002
	Control sample	0,002aA ± 0,001	0,004aA ± 0,000	0,004A ± 0,000	0,004A ± 0,001	0,003aA ± 0,001	0.04	0.09
	20% RO replacement	0,002aA ± 0,001	0,003a ± 0,000	0,004aA ± 0,001	0,004aA ± 0,000	0,004aA ± 0,000	0.14	0.8
	20% RO replacement + 0,2%mulberry	0,011bB ± 0,001	0,011bA ± 0,001	0,012bAB ± 0,002	0,009bA ± 0,002	0,010bA ± 0,003	-0.11	0.34
	20% RO replacement + 0,6%mulberry	0,014bC ± 0,001	0,013bBC ± 0,001	0,010bA ± 0,000	0,011bAB ± 0,001	0,010bA ± 0,001	-0.27	0.72
	20% RO replacement + 1,0%mulberry	0,019cB ± 0,001	0,018cB ± 0,002	0,018cB ± 0,001	0,012bA ± 0,001	0,011bA ± 0,001	-0.63	0.86
	Angiotensin-converting enzyme activity (% inhibition) LSD A=0,21; LSD B= 0,19
	Control sample	0,50aA ± 0,03	0,54aA ± 0,10	0,63abA ± 0,10	0,57aA ± 0,00	0,57aA ± 0,02	4.76	0.31
	20% RO replacement	0,55aA ± 0,21	0,56aA ± 0,07	0,54aA ± 0,09	0,51aA ± 0,03	0,52aA ± 0,03	-2.69	0.61
	20% RO replacement + 0,2%mulberry	1,99cB ± 0,10	1,91cB ± 0,08	1,52cA ± 0,05	1,51cA ± 0,09	1,58bA ± 0,12	-34.84	0.7
	20% RO replacement + 0,6%mulberry	2,82dB ± 0,31	2,52dA ± 0,24	2,47cA ± 0,41	2,46dA ± 0,11	2,45bA ± 0,15	-23.17	0.68
	20% RO replacement + 1,0%mulberry	4,32eB ± 0,32	3,41eA ± 0,11	3,48cA ± 0,26	3,41eA ± 0,21	3,48bA ± 0,37	-49.5	0.49
